# Supplementary material for: Asian Citrus Psyllid Expression Profiles Suggest Candidatus Liberibacter Asiaticus-Mediated Alteration of Adult Nutrition and Metabolism, and of Nymphal Development and Immunity
Source: PLoS One. 2015 Jun 19;10(6):e0130328. doi: 10.1371/journal.pone.0130328 (PMC4474670; doi:10.1371/journal.pone.0130328)
Supplement: S1 Table — (CSV) [file pone.0130328.s003.csv]

KEGG Id and Description	No. of contigs indentifed in pathway
03010 Ribosome	108
04141 Protein processing in endoplasmic reticulum	100
03013 RNA transport	99
05200 Pathways in cancer	99
03040 Spliceosome	96
00230 Purine metabolism	89
05016 Huntington's disease	87
05166 HTLV-I infection	83
05169 Epstein-Barr virus infection	79
04120 Ubiquitin mediated proteolysis	78
04144 Endocytosis	76
05010 Alzheimer's disease	76
01200 Carbon metabolism	73
00190 Oxidative phosphorylation	72
05203 Viral carcinogenesis	67
00240 Pyrimidine metabolism	66
04110 Cell cycle	65
05205 Proteoglycans in cancer	65
05012 Parkinson's disease	62
04932 Non-alcoholic fatty liver disease NAFLD	62
04010 MAPK signaling pathway	60
04151 PI3K-Akt signaling pathway	60
03008 Ribosome biogenesis in eukaryotes	56
03015 mRNA surveillance pathway	54
03018 RNA degradation	54
01230 Biosynthesis of amino acids	53
04111 Cell cycle - yeast	52
04015 Rap1 signaling pathway	51
04810 Regulation of actin cytoskeleton	51
04510 Focal adhesion	51
04014 Ras signaling pathway	50
04390 Hippo signaling pathway	50
05168 Herpes simplex infection	50
04310 Wnt signaling pathway	48
04910 Insulin signaling pathway	48
04142 Lysosome	47
04152 AMPK signaling pathway	44
04919 Thyroid hormone signaling pathway	44
05206 MicroRNAs in cancer	43
04391 Hippo signaling pathway -fly	42
04024 cAMP signaling pathway	42
04146 Peroxisome	42
04530 Tight junction	41
04722 Neurotrophin signaling pathway	41
04113 Meiosis - yeast	40
04114 Oocyte meiosis	40
04068 FoxO signaling pathway	39
04071 Sphingolipid signaling pathway	39
04022 cGMP - PKG signaling pathway	39
04550 Signaling pathways regulating pluripotency of stem cells	39
04062 Chemokine signaling pathway	39
03050 Proteasome	36
04921 Oxytocin signaling pathway	36
04145 Phagosome	35
03030 DNA replication	34
03420 Nucleotide excision repair	34
04922 Glucagon signaling pathway	34
05202 Transcriptional misregulation in cancers	34
05152 Tuberculosis	34
05164 Influenza A	34
00564 Glycerophospholipid metabolism	33
04728 Dopaminergic synapse	33
05161 Hepatitis B	33
04066 HIF-1 signaling pathway	32
04020 Calcium signaling pathway	32
04914 Progesterone-mediated oocyte maturation	32
05231 Choline metabolism in cancer	32
05034 Alcoholism	32
04611 Platelet activation	31
04666 Fc gamma R-mediated phagocytosis	31
04915 Estrogen signaling pathway	31
00280 Valine, leucine and isoleucine degradation	30
04012 ErbB signaling pathway	30
04261 Adrenergic signaling in cardiomyocytes	30
00010 Glycolysis / Gluconeogenesis	29
00510 N-Glycan biosynthesis	29
04520 Adherens junction	29
04721 Synaptic vesicle cycle	29
04360 Axon guidance	29
05120 Epithelial cell signaling in Helicobacter pylori infection	29
05100 Bacterial invasion of epithelial cells	29
00620 Pyruvate metabolism	28
00310 Lysine degradation	28
04350 TGF-beta signaling pathway	28
04916 Melanogenesis	28
05110 Vibrio cholerae infection	28
01212 Fatty acid metabolism	27
00330 Arginine and proline metabolism	27
03022 Basal transcription factors	27
04070 Phosphatidylinositol signaling system	27
04660 T cell receptor signaling pathway	27
04912 GnRH signaling pathway	27
05145 Toxoplasmosis	27
00520 Amino sugar and nucleotide sugar metabolism	26
00562 Inositol phosphate metabolism	26
00970 Aminoacyl-tRNA biosynthesis	26
04150 mTOR signaling pathway	26
04270 Vascular smooth muscle contraction	26
05211 Renal cell carcinoma	26
00020 Citrate cycle TCA cycle	25
03460 Fanconi anemia pathway	25
04670 Leukocyte transendothelial migration	25
04724 Glutamatergic synapse	25
04725 Cholinergic synapse	25
05160 Hepatitis C	25
05142 Chagas disease American trypanosomiasis	25
00250 Alanine, aspartate and glutamate metabolism	24
00270 Cysteine and methionine metabolism	24
04668 TNF signaling pathway	24
04972 Pancreatic secretion	24
04750 Inflammatory mediator regulation of TRP channels	23
05210 Colorectal cancer	23
05215 Prostate cancer	23
05131 Shigellosis	23
05162 Measles	23
00600 Sphingolipid metabolism	22
04340 Hedgehog signaling pathway	22
04540 Gap junction	22
04911 Insulin secretion	22
04380 Osteoclast differentiation	22
04713 Circadian entrainment	22
05222 Small cell lung cancer	22
05132 Salmonella infection	22
00260 Glycine, serine and threonine metabolism	21
03020 RNA polymerase	21
00071 Fatty acid degradation	20
00561 Glycerolipid metabolism	20
00513 Various types of N-glycan biosynthesis	20
03060 Protein export	20
03410 Base excision repair	20
03440 Homologous recombination	20
04620 Toll-like receptor signaling pathway	20
04917 Prolactin signaling pathway	20
04727 GABAergic synapse	20
05230 Central carbon metabolism in cancer	20
05220 Chronic myeloid leukemia	20
05213 Endometrial cancer	20
00030 Pentose phosphate pathway	19
00500 Starch and sucrose metabolism	19
00630 Glyoxylate and dicarboxylate metabolism	19
00480 Glutathione metabolism	19
00563 Glycosylphosphatidylinositol GPI)-anchor biosynthesis	19
00900 Terpenoid backbone biosynthesis	19
03430 Mismatch repair	19
04330 Notch signaling pathway	19
04370 VEGF signaling pathway	19
04918 Thyroid hormone synthesis	19
04962 Vasopressin-regulated water reabsorption	19
04723 Retrograde endocannabinoid signaling	19
05212 Pancreatic cancer	19
05214 Glioma	19
05217 Basal cell carcinoma	19
05032 Morphine addiction	19
05146 Amoebiasis	19
04130 SNARE interactions in vesicular transport	18
04115 p53 signaling pathway	18
04664 Fc epsilon RI signaling pathway	18
04970 Salivary secretion	18
04726 Serotonergic synapse	18
04720 Long-term potentiation	18
04320 Dorso-ventral axis formation	18
05031 Amphetamine addiction	18
00860 Porphyrin and chlorophyll metabolism	17
04210 Apoptosis	17
04650 Natural killer cell mediated cytotoxicity	17
04662 B cell receptor signaling pathway	17
05223 Non-small cell lung cancer	17
01210 2-Oxocarboxylic acid metabolism	16
00051 Fructose and mannose metabolism	16
00640 Propanoate metabolism	16
00710 Carbon fixation in photosynthetic organisms	16
00680 Methane metabolism	16
00410 beta-Alanine metabolism	16
00983 Drug metabolism - other enzymes	16
02010 ABC transporters	16
04630 Jak-STAT signaling pathway	16
04920 Adipocytokine signaling pathway	16
03320 PPAR signaling pathway	16
04971 Gastric acid secretion	16
05323 Rheumatoid arthritis	16
05130 Pathogenic Escherichia coli infection	16
00052 Galactose metabolism	15
00650 Butanoate metabolism	15
04730 Long-term depression	15
05014 Amyotrophic lateral sclerosis ALS	15
00380 Tryptophan metabolism	14
04013 MAPK signaling pathway - fly	14
04064 NF-kappa B signaling pathway	14
04080 Neuroactive ligand-receptor interaction	14
04140 Regulation of autophagy	14
04260 Cardiac muscle contraction	14
04612 Antigen processing and presentation	13
04961 Endocrine and other factor-regulated calcium reabsorption	13
04745 Phototransduction - fly	13
05030 Cocaine addiction	13
05133 Pertussis	13
05134 Legionellosis	13
00040 Pentose and glucuronate interconversions	12
00720 Carbon fixation pathways in prokaryotes	12
00920 Sulfur metabolism	12
00534 Glycosaminoglycan biosynthesis - heparan sulfate / heparin	12
00670 One carbon pool by folate	12
04512 ECM-receptor interaction	12
04976 Bile secretion	12
05221 Acute myeloid leukemia	12
00062 Fatty acid elongation	11
00565 Ether lipid metabolism	11
00770 Pantothenate and CoA biosynthesis	11
00790 Folate biosynthesis	11
04011 MAPK signaling pathway - yeast	11
04621 NOD-like receptor signaling pathway	11
04623 Cytosolic DNA-sensing pathway	11
04710 Circadian rhythm	11
04930 Type II diabetes mellitus	11
05140 Leishmaniasis	11
00590 Arachidonic acid metabolism	10
00450 Selenocompound metabolism	10
00511 Other glycan degradation	10
04122 Sulfur relay system	10
04622 RIG-I-like receptor signaling pathway	10
04974 Protein digestion and absorption	10
04960 Aldosterone-regulated sodium reabsorption	10
04966 Collecting duct acid secretion	10
05218 Melanoma	10
05322 Systemic lupus erythematosus	10
04975 Fat digestion and absorption	9
05020 Prion diseases	9
00061 Fatty acid biosynthesis	8
01040 Biosynthesis of unsaturated fatty acids	8
00290 Valine, leucine and isoleucine biosynthesis	8
00350 Tyrosine metabolism	8
00531 Glycosaminoglycan degradation	8
00760 Nicotinate and nicotinamide metabolism	8
02020 Two-component system	8
04060 Cytokine-cytokine receptor interaction	8
04514 Cell adhesion molecules CAMs	8
04978 Mineral absorption	8
04711 Circadian rhythm - fly	8
05216 Thyroid cancer	8
05219 Bladder cancer	8
05412 Arrhythmogenic right ventricular ARVC cardiomyopathy	8
05414 Dilated cardiomyopathy DCM	8
00053 Ascorbate and aldarate metabolism	7
00360 Phenylalanine metabolism	7
00514 Other types of O-glycan biosynthesis	7
04977 Vitamin digestion and absorption	7
04964 Proximal tubule bicarbonate reclamation	7
04626 Plant-pathogen interaction	7
05204 Chemical carcinogenesis	7
05410 Hypertrophic cardiomyopathy HCM	7
00910 Nitrogen metabolism	6
00430 Taurine and hypotaurine metabolism	6
00532 Glycosaminoglycan biosynthesis - chondroitin sulfate / dermatan sulfate	6
00603 Glycosphingolipid biosynthesis - globo series	6
00981 Insect hormone biosynthesis	6
00627 Aminobenzoate degradation	6
03450 Non-homologous end-joining	6
04913 Ovarian Steroidogenesis	6
04973 Carbohydrate digestion and absorption	6
04740 Olfactory transduction	6
05416 Viral myocarditis	6
00072 Synthesis and degradation of ketone bodies	5
00740 Riboflavin metabolism	5
00780 Biotin metabolism	5
00130 Ubiquinone and other terpenoid-quinone biosynthesis	5
00362 Benzoate degradation	5
00930 Caprolactam degradation	5
00980 Metabolism of xenobiotics by cytochrome P450	5
00120 Primary bile acid biosynthesis	4
00591 Linoleic acid metabolism	4
00592 alpha-Linolenic acid metabolism	4
00300 Lysine biosynthesis	4
00340 Histidine metabolism	4
00730 Thiamine metabolism	4
00830 Retinol metabolism	4
00940 Phenylpropanoid biosynthesis	4
00950 Isoquinoline alkaloid biosynthesis	4
00982 Drug metabolism - cytochrome P450	4
03070 Bacterial secretion system	4
05033 Nicotine addiction	4
04950 Maturity onset diabetes of the young	4
05144 Malaria	4
05143 African trypanosomiasis	4
01220 Degradation of aromatic compounds	3
00140 Steroid hormone biosynthesis	3
00400 Phenylalanine, tyrosine and tryptophan biosynthesis	3
00440 Phosphonate and phosphinate metabolism	3
00460 Cyanoamino acid metabolism	3
00601 Glycosphingolipid biosynthesis - lacto and neolacto series	3
00604 Glycosphingolipid biosynthesis - ganglio series	3
00750 Vitamin B6 metabolism	3
00785 Lipoic acid metabolism	3
00960 Tropane, piperidine and pyridine alkaloid biosynthesis	3
00261 Monobactam biosynthesis	3
00521 Streptomycin biosynthesis	3
00625 Chloroalkane and chloroalkene degradation	3
00363 Bisphenol degradation	3
04112 Cell cycle - Caulobacter	3
04614 Renin-angiotensin system	3
04744 Phototransduction	3
04742 Taste transduction	3
04712 Circadian rhythm - plant	3
05340 Primary immunodeficiency	3
04940 Type I diabetes mellitus	3
00660 C5-Branched dibasic acid metabolism	2
00100 Steroid biosynthesis	2
00471 D-Glutamine and D-glutamate metabolism	2
00512 Mucin type O-glycan biosynthesis	2
00533 Glycosaminoglycan biosynthesis - keratan sulfate	2
00903 Limonene and pinene degradation	2
00281 Geraniol degradation	2
00332 Carbapenem biosynthesis	2
04640 Hematopoietic cell lineage	2
05321 Inflammatiory bowel disease IBD	2
00195 Photosynthesis	1
00073 Cutin, suberine and wax biosynthesis	1
00908 Zeatin biosynthesis	1
01051 Biosynthesis of ansamycins	1
00253 Tetracycline biosynthesis	1
00945 Stilbenoid, diarylheptanoid and gingerol biosynthesis	1
00944 Flavone and flavonol biosynthesis	1
00901 Indole alkaloid biosynthesis	1
00232 Caffeine metabolism	1
00965 Betalain biosynthesis	1
00524 Butirosin and neomycin biosynthesis	1
00254 Aflatoxin biosynthesis	1
00633 Nitrotoluene degradation	1
00643 Styrene degradation	1
00626 Naphthalene degradation	1
00624 Polycyclic aromatic hydrocarbon degradation	1
