# Supplementary material for: Asian Citrus Psyllid Expression Profiles Suggest Candidatus Liberibacter Asiaticus-Mediated Alteration of Adult Nutrition and Metabolism, and of Nymphal Development and Immunity
Source: PLoS One. 2015 Jun 19;10(6):e0130328. doi: 10.1371/journal.pone.0130328 (PMC4474670; doi:10.1371/journal.pone.0130328)
Supplement: S2 Table — (CSV) [file pone.0130328.s004.csv]

Contig Id	Length	Ny (RPKM)	NyL (RPKM)	Wb (RPKM)	WbL (RPKM)	KO number and name	KO definition
DcWN_18113	1135	3.88	0.4			K00910 ADRBK	GRK
DcWN_06591	3593	1.91	0.29			K01528 DNM	dynamin GTPase [EC:3.6.5.5]
DcWN_09338	3369	1.51	0.31			K01528 DNM	dynamin GTPase [EC:3.6.5.5]
DcWN_16685	3432	1.4	0.28			K01528 DNM	dynamin GTPase [EC:3.6.5.5]
DcWN_06664	1579	14.86	0.61			K03283 HSPA1_8	heat shock 70kDa protein 1/8
DcWN_18086	1733	997.37	185.73			K03283 HSPA1_8	heat shock 70kDa protein 1/8
DcWN_34374	269	152.2	3581.96			K03283 HSPA1_8	heat shock 70kDa protein 1/8
DcWN_00628	6681	1.6	0.3			K04237 PARD3	partitioning defective protein 3
DcWN_00332	4691	7.72	1.69			K04361 EGFR	ERBB1
DcWN_14252	1733	4.1	0.62			K04439 ARRB	beta-arrestin
DcWN_01935	5217			8.57	2.21	K04646 CLTC	clathrin heavy chain
DcWN_01935	5217	10.38	2.07			K04646 CLTC	clathrin heavy chain
DcWN_45825	5392	1.68	0.21			K04646 CLTC	clathrin heavy chain
DcWN_03586	1582	12.64	3.49			K04674 TGFBR1	ALK5
DcWN_06303	2603	3.17	0.85			K04677 SMAD6_7	mothers against decapentaplegic homolog 6/7
DcWN_00383	5404			0	0.16	K04679 MADHIP	SARA
DcWN_06507	5203			6.13	1.43	K04679 MADHIP	SARA
DcWN_35384	1641	1.45	0.23			K04707 CBL	E3 ubiquitin-protein ligase CBL [EC:6.3.2.19]
DcWN_04566	2860			0	0.43	K05633 AIP5	WWP1
DcWN_10477	2848			9.3	2.17	K05633 AIP5	WWP1
DcWN_10477	2848	6.3	1.12			K05633 AIP5	WWP1
DcWN_10120	1061	11.57	1.89			K07937 ARF1	ADP-ribosylation factor 1
DcWN_07021	1686	4.89	1.37			K08291 GRK4_5_6	G protein-coupled receptor kinase [EC:2.7.11.16]
DcWN_07674	3057	3.25	0.79			K11839 USP8	UBP5
DcWN_08519	1558	5.13	1.4			K12183 TSG101	STP22
DcWN_04929	2348			0.51	4.25	K12185 VPS37	ESCRT-I complex subunit VPS37
DcWN_16987	1322			0.81	5.92	K12190 VPS36	EAP45
DcWN_08784	1336	0.093	1.22			K12196 VPS4	vacuolar protein-sorting-associated protein 4
DcWN_14185	1168	0	0.86			K12196 VPS4	vacuolar protein-sorting-associated protein 4
DcWN_03995	1823			0	0.94	K12479 VPS45	vacuolar protein sorting-associated protein 45
DcWN_12212	2271			0	3.1	K12487 GIT2	G protein-coupled receptor kinase interactor 2
DcWN_02535	2979	10.13	2.28			K12488 ASAP	Arf-GAP with SH3 domain
DcWN_45472	6181	1.03	0.26			K18443 GBF1	golgi-specific brefeldin A-resistance guanine nucleotide exchange factor 1
