# Supplementary material for: Asian Citrus Psyllid Expression Profiles Suggest Candidatus Liberibacter Asiaticus-Mediated Alteration of Adult Nutrition and Metabolism, and of Nymphal Development and Immunity
Source: PLoS One. 2015 Jun 19;10(6):e0130328. doi: 10.1371/journal.pone.0130328 (PMC4474670; doi:10.1371/journal.pone.0130328)
Supplement: S3 Table — (CSV) [file pone.0130328.s005.csv]

Ny x Wb
Biological Processes		Cellular Component			Molecular Function
GO Number	Description	GO Number	Description		GO Number		Description
GO:0006040	amino sugar metabolic process	GO:0005576	extracellular region		GO:0008061		chitin binding
GO:0006022	aminoglycan metabolic process	GO:0005578	proteinaceous extracellular matrix		GO:0005201		extracellular matrix structural constituent
GO:0016052	carbohydrate catabolic process	GO:0005615	extracellular space		GO:0016491		oxidoreductase activity
GO:0006030	chitin metabolic process	GO:0005727	extrachromosomal circular DNA		GO:0005214		structural constituent of chitin-based cuticle
GO:0040003	chitin-based cuticle development	GO:0019861	Flagellum		GO:0042302		structural constituent of cuticle
GO:0042335	cuticle development	GO:0031012	extracellular matrix		GO:0005198		structural molecule activity
GO:0045198	establishment of epithelial cell apical/basal polarity	GO:0044421	extracellular region part
GO:1901071	glucosamine-containing compound metabolic process	GO:0046821	extrachromosomal DNA
GO:0018149	peptide cross-linking
GO:0030859	polarized epithelial cell differentiation
GO:0044724	single-organism carbohydrate catabolic process
NyL x WbL
Biological Processes		Cellular Component		Molecular Function
GO Number	Description	GO Number	Description	GO Number		Description
GO:0006040	amino sugar metabolic process	GO:0031012	extracellular matrix	GO:0030246		carbohydrate binding
GO:0006022	aminoglycan metabolic process	GO:0005576	extracellular region	GO:0097367		carbohydrate derivative binding
GO:0016052	carbohydrate catabolic process	GO:0044421	extracellular region part	GO:0008061		chitin binding
GO:0046394	carboxylic acid biosynthetic process	GO:0005615	extracellular space	GO:0016491		oxidoreductase activity
GO:0006030	chitin metabolic process	GO:0009536	pClastid	GO:0016614		oxidoreductase activity, acting on CH-OH group of donors
GO:0006633	fatty acid biosynthetic process	GO:0005578	proteinaceous extracellular matrix	GO:0005214		structural constituent of chitin-based cuticle
GO:1901071	glucosamine-containing compound metabolic process			GO:0042302		structural constituent of cuticle
GO:0072330	monocarboxylic acid biosynthetic process			GO:0008011		structural constituent of pupal chitin-based cuticle
GO:0016053	organic acid biosynthetic process			GO:0005198		structural molecule activity
GO:1901615	organic hydroxy compound metabolic process
GO:0018149	peptide cross-linking
GO:0000272	polysaccharide catabolic process
GO:0044711	single-organism biosynthetic process
GO:0044724	single-organism carbohydrate catabolic process
GO:0044283	small molecule biosynthetic process
