# Supplementary material for: Asian Citrus Psyllid Expression Profiles Suggest Candidatus Liberibacter Asiaticus-Mediated Alteration of Adult Nutrition and Metabolism, and of Nymphal Development and Immunity
Source: PLoS One. 2015 Jun 19;10(6):e0130328. doi: 10.1371/journal.pone.0130328 (PMC4474670; doi:10.1371/journal.pone.0130328)
Supplement: S4 Table — The Gene Ontology categories of the pairwise comparisons for differentially expressed contigs for (a) Ca. Liberibacter asiaticus (CLas)-uninfected- and CLas-infected nymphal instars (NyNyL; p<10−10), and (b) CLas-uninfected and CLas-infected adults (WbWbL; p<10−5) of the Asian citrus psyllids. (CSV) [file pone.0130328.s006.csv]

a. Ny x NyL
Biological Processes		Cellular Component		Molecular Function
GO Number	Description	GO Number	Description	GO Number	Description
GO:0000003	Reproduction	GO:0005576	extracellular region	GO:0005198	structural molecule activity
GO:0002119	nematode larval development	GO:0005615	extracellular space	GO:0050839	cell adhesion molecule binding
GO:0002164	larval development	GO:0005886	plasma membrane
GO:0003006	developmental process involved in reproduction	GO:0005911	cell-cell junction
GO:0007010	cytoskeleton organization	GO:0005912	adherens junction
GO:0007156	homophilic cell adhesion	GO:0030055	cell-substrate junction
GO:0007163	establishment or maintenance of cell polarity	GO:0031012	extracellular matrix
GO:0007275	multicellular organismal development	GO:0032991	macromolecular complex
GO:0007276	gamete generation	GO:0044421	extracellular region part
GO:0007292	female gamete generation	GO:0044459	plasma membrane part
GO:0007420	brain development	GO:0070161	anchoring junction
GO:0007446	imaginal disc growth	GO:0071944	cell periphery
GO:0007447	imaginal disc pattern formation
GO:0007464	R3/R4 cell fate commitment
GO:0008037	cell recognition
GO:0008038	neuron recognition
GO:0008219	cell death
GO:0009790	embryo development
GO:0009791	post-embryonic development
GO:0009792	embryo development ending in birth or egg hatching
GO:0012501	programmed cell death
GO:0016043	cellular component organization
GO:0016265	Death
GO:0016337	cell-cell adhesion
GO:0019953	sexual reproduction
GO:0022414	reproductive process
GO:0022607	cellular component assembly
GO:0030030	cell projection organization
GO:0030859	polarized epithelial cell differentiation
GO:0031175	neuron projection development
GO:0032501	multicellular organismal process
GO:0032502	developmental process
GO:0034329	cell junction assembly
GO:0035089	establishment of apical/basal cell polarity
GO:0035265	organ growth
GO:0040007	Growth
GO:0044085	cellular component biogenesis
GO:0044699	single-organism process
GO:0044702	single organism reproductive process
GO:0044707	single-multicellular organism process
GO:0045137	development of primary sexual characteristics
GO:0045198	establishment of epithelial cell apical/basal polarity
GO:0046620	regulation of organ growth
GO:0046621	negative regulation of organ growth
GO:0048056	R3/R4 cell differentiation
GO:0048468	cell development
GO:0048477	Oogenesis
GO:0048513	organ development
GO:0048608	reproductive structure development
GO:0048666	neuron development
GO:0048731	system development
GO:0048856	anatomical structure development
GO:0048870	cell motility
GO:0051674	localization of cell
GO:0051704	multi-organism process
GO:0061458	reproductive system development
GO:0065007	biological regulation
GO:0071840	cellular component organization or biogenesis
b. Wb x WbL comparisons
Biological Processes		Cellular Component		Molecular Function
GO Number	Description	GO Number	Description	GO Number	Description
GO:0006582	melanin metabolic process	GO:0005578	proteinaceous extracellular matrix	GO:0005198	structural molecule activity
GO:0006986	response to unfolded protein	GO:0005604	basement membrane	GO:0005214	structural constituent of chitin-based cuticle
GO:0007158	neuron cell-cell adhesion	GO:0005919	pleated septate junction	GO:0008011	structural constituent of pupal chitin-based cuticle
GO:0007483	genital disc morphogenesis	GO:0009507	Chloroplast	GO:0008061	chitin binding
GO:0008050	female courtship behavior	GO:0009536	Plastid	GO:0016491	oxidoreductase activity
GO:0010001	glial cell differentiation	GO:0016328	lateral plasma membrane	GO:0016614	oxidoreductase activity, acting on CH-OH group of donors
GO:0016999	antibiotic metabolic process	GO:0031012	extracellular matrix	GO:0030246	carbohydrate binding
GO:0017000	antibiotic biosynthetic process	GO:0044420	extracellular matrix part	GO:0042302	structural constituent of cuticle
GO:0017144	drug metabolic process			GO:0097367	carbohydrate derivative binding
GO:0019748	secondary metabolic process
GO:0021675	nerve development
GO:0021682	nerve maturation
GO:0035006	melanization defense response
GO:0035010	encapsulation of foreign target
GO:0035011	melanotic encapsulation of foreign target
GO:0035090	maintenance of apical/basal cell polarity
GO:0035126	post-embryonic genitalia morphogenesis
GO:0035966	response to topologically incorrect protein
GO:0042440	pigment metabolic process
GO:0043062	extracellular structure organization
GO:0045197	establishment or maintenance of epithelial cell apical/basal polarity
GO:0045924	regulation of female receptivity
GO:0046666	retinal cell programmed cell death
GO:0046667	compound eye retinal cell programmed cell death
GO:0048803	imaginal disc-derived male genitalia morphogenesis
GO:0048805	imaginal disc-derived genitalia morphogenesis
GO:0071695	anatomical structure maturation
GO:1901503	ether biosynthetic process
GO:1901615	organic hydroxy compound metabolic process
