# Supplementary material for: Asian Citrus Psyllid Expression Profiles Suggest Candidatus Liberibacter Asiaticus-Mediated Alteration of Adult Nutrition and Metabolism, and of Nymphal Development and Immunity
Source: PLoS One. 2015 Jun 19;10(6):e0130328. doi: 10.1371/journal.pone.0130328 (PMC4474670; doi:10.1371/journal.pone.0130328)
Supplement: S5 Table — (CSV) [file pone.0130328.s007.csv]

Transcript ID	Length	Ny (RPKM)	NyL (RPKM)	Wb (RPKM)	WbL (RPKM)	p-value (NyNyL)	p-value (NyWb)	p-value (NyLWbL)	p-value (WbWbL)	Description (UniProt)	Taxonomic Database (UniProt)
DcWN_00001	11424	10.18	4.78	7.54	7.28	0.25	0.59	0.99	0.93	Serine/threonine-protein kinase SMG1	invertebrates
DcWN_00002	21015	6.8	4.49	17.62	0.47	0.56	0.29	0.0000043	1.80E-09
DcWN_00003	20491	0.071	0.11	0.3	0.29	0.77	0.062	0.42	0.93	Twitchin	invertebrates
DcWN_00004	13169	21.2	6.74	54.6	29.82	0.063	0.3	0.068	0.4	Spectrin alpha chain	invertebrates
DcWN_00005	8938	7.7	3.87	8	8.14	0.3	0.93	0.65	0.97	DNA-directed RNA polymerase, omega subunit family protein	invertebrates
DcWN_00006	7843	20.12	10.99	18.28	18.53	0.37	0.81	0.89	0.97	Putative integrase core domain protein (Fragment)	invertebrates
DcWN_00007	11643	3.45	1.7	4.62	1.45	0.29	0.96	0.46	0.069	Protein purity of essence	invertebrates
DcWN_00008	11358	28.25	5.65	20.81	10.34	0.0065	0.58	0.8	0.32	Bullous pemphigoid antigen 1, isoforms 6/9/10	invertebrates
DcWN_00009	9811	7.56	3.3	7.29	4.95	0.2	0.87	1	0.61	Vacuolar protein sorting-associated protein 13A	invertebrates
DcWN_00010	13476	0.42	0.15	0.7	0.2	0.11	0.77	0.99	0.061	Dynein heavy chain, cytoplasmic	invertebrates
DcWN_00011	6878	9.45	3.47	20.49	5.64	0.11	0.47	0.93	0.039	Probable E3 ubiquitin-protein ligase TRIP12	invertebrates
DcWN_00012	6824	3.39	2.01	6.95	9.2	0.46	0.53	0.061	0.92	Regulator of nonsense transcripts 1 homolog	invertebrates
DcWN_00013	7661	2.29	1.34	4.6	2.26	0.45	0.55	0.9	0.31	Putative NFX1-type zinc finger-containing protein 1	invertebrates
DcWN_00014	5228	11.12	6.67	13.69	12.69	0.46	1	0.76	0.9	Reverse transcriptase homolog protein	invertebrates
DcWN_00015	7659	9.21	9.61	11.29	16.93	1	1	0.85	0.81	PHD and RING finger domain-containing protein 1	invertebrates
DcWN_00016	6269	1.46	0.47	1.46	0.92	0.08	0.9	0.77	0.54	BEL12_AG transposon polyprotein	invertebrates
DcWN_00017	5186	10.63	6.35	5.05	9.6	0.46	0.18	0.99	0.58	Copia protein	invertebrates
DcWN_00018	6156	14.83	31.25	26.58	3.23	0.38	0.68	0.0000038	0.00037	Collagen alpha-1(IV) chain (Fragment)	invertebrates
DcWN_00019	8197	15.46	4.86	14.86	9.29	0.06	0.86	0.76	0.52	Talin-2, putative	invertebrates
DcWN_00020	6156	13.32	10.87	7.18	10.68	0.79	0.27	0.62	0.81	Fatty acid synthase	invertebrates
DcWN_00021	6777	8.74	8.01	11.11	6.43	0.91	1	0.39	0.45	RING finger protein, putative	invertebrates
DcWN_00022	5822	2.08	2.87	1.71	3.2	0.83	0.72	0.76	0.61	Putative bap28	invertebrates
DcWN_00023	5491	0.1	1.3	14.7	11.46	0.00023	4.00E-13	0.002	0.74	Putative uncharacterized protein	invertebrates
DcWN_00024	7924	14.48	4.28	10.4	4.28	0.047	0.56	0.64	0.18	Baculoviral IAP repeat-containing protein 6	invertebrates
DcWN_00025	5549	3.46	4.56	2.73	2.92	0.87	0.67	0.21	1	Transcription initiation factor TFIID subunit 1	invertebrates
DcWN_00026	5960	7.9	4.47	12	8.53	0.41	0.85	0.76	0.65	Zinc finger FYVE domain-containing protein 28	invertebrates
DcWN_00027	9228	5.84	4	5.51	5.3	0.6	0.84	0.94	0.93	Cytokine receptor	invertebrates
DcWN_00028	5204	1.36	0	1.11	0.66	3.40E-10	0.72	2.60E-07	0.5	Neurofibromin	invertebrates
DcWN_00029	10265	5.79	2.38	10.86	3.03	0.16	0.63	0.9	0.042	Basement membrane-specific heparan sulfate proteoglycan core protein (Fragment)	invertebrates
DcWN_00030	6749	6.42	2.4	2.45	0.59	0.12	0.075	0.0025	0.025	Inactive ubiquitin carboxyl-terminal hydrolase 54	invertebrates
DcWN_00031	6287	1.6	0.66	3.3	2.82	0.18	0.54	0.09	0.82	Proteasome activator complex subunit 4	invertebrates
DcWN_00032	8748	15.88	7.7	40.6	13.39	0.27	0.3	0.86	0.083	Protein pecanex	invertebrates
DcWN_00033	6380	4.27	8.48	5.72	9.9	0.44	0.96	0.81	0.67	Thyroid adenoma-associated protein-like protein (Fragment)	invertebrates
DcWN_00034	11543	2.44	0.76	4.53	2.15	0.061	0.64	0.34	0.28	Low-density lipoprotein receptor-related protein	invertebrates
DcWN_00035	9283	11.41	5.4	12.84	8.23	0.25	1	0.99	0.55	Serine/Threonine protein kinase, FIKK family	invertebrates
DcWN_00036	6687	5.88	5.28	12.9	11.43	0.89	0.46	0.62	0.86	X-linked retinitis pigmentosa GTPase regulator-like protein	invertebrates
DcWN_00037	8562	6.03	3.56	5.84	3.44	0.45	0.87	0.6	0.47	Protein-methionine sulfoxide oxidase Mical	invertebrates
DcWN_00038	7076	4.99	4.73	8.94	7.25	0.94	0.68	0.98	0.78	Retrovirus-related Pol polyprotein from transposon opus	invertebrates
DcWN_00039	5944	8	9.45	9.41	4.82	0.98	1	0.088	0.34	GATA zinc finger domain-containing protein 14	invertebrates
DcWN_00040	4741	32.38	10.98	27.08	14.95	0.081	0.73	0.96	0.41	Calcium-transporting ATPase PAT1	invertebrates
DcWN_00041	6652	4.59	1.03	3.81	3.68	0.014	0.72	0.17	0.93	Transient receptor potential cation channel trpm	invertebrates
DcWN_00042	3967	2.41	1.31	6.49	3.96	0.39	0.27	0.29	0.5	Eukaryotic translation initiation factor 2-alpha kinase 4	invertebrates
DcWN_00043	10887	0.23	1.55	33.27	13.25	0.0043	7.80E-14	0.0022	0.16	Serine threonine rich antigen	bacteria
DcWN_00044	7822	30.37	9.46	33.02	21.2	0.058	0.97	0.58	0.55	Ferredoxin-dependent glutamate synthase 2, putative	invertebrates
DcWN_00045	5545	4.05	4.73	2.4	8.01	0.99	0.36	0.89	0.14	Ubiquitin carboxyl-terminal hydrolase 32	invertebrates
DcWN_00046	4795	13.68	8.46	14.41	6.57	0.49	0.95	0.36	0.25	FERM, RhoGEF and pleckstrin domain-containing protein 2	invertebrates
DcWN_00047	4878	1.49	8.64	1.93	11.99	0.0074	0.99	0.98	0.0094	Endonuclease-reverse transcriptase	invertebrates
DcWN_00048	4321	10.41	4.21	7.77	4.11	0.16	0.6	0.61	0.37	Tyrosine-protein phosphatase 69D	invertebrates
DcWN_00049	9313	5.89	5	6.56	2.55	0.83	0.99	0.088	0.15	Serine/threonine-protein kinase WNK1	invertebrates
DcWN_00050	6653	4.85	6.13	1.97	0.57	0.91	0.1	0.0000021	0.056	Accumulation-associated protein (Fragment)	invertebrates
DcWN_00051	4740	14.31	25.4	17.87	18.62	0.56	1	0.31	0.99	Retroelement polyprotein	invertebrates
DcWN_00052	6613	6.06	3.22	8.65	9.4	0.35	0.91	0.31	1	Transcriptional regulator ATRX	invertebrates
DcWN_00053	6062	7.44	3.5	13.58	14.16	0.25	0.66	0.1	0.99	Vitellogenin receptor	invertebrates
DcWN_00054	6912	27.47	10.44	22.37	15.83	0.12	0.69	0.99	0.64	Nucleoprotein TPR	invertebrates
DcWN_00055	5422	6.2	3.53	6.24	7.32	0.41	0.91	0.67	1	Zinc finger protein 294	invertebrates
DcWN_00056	7462	11.78	3.19	11.42	4.03	0.032	0.87	0.89	0.11	Nuclear receptor co-repressor 1	invertebrates
DcWN_00057	7384	0.42	0.089	1.07	0.51	0.025	0.32	0.042	0.29	Subtilisin-like serine protease	bacteria
DcWN_00058	7062	1.41	0.92	0.91	1.44	0.56	0.46	0.96	0.76	Inositol 1,4,5-trisphosphate receptor	invertebrates
DcWN_00059	3913	9.43	5.13	6.96	7.99	0.37	0.59	0.97	1	Centaurin-delta-1	invertebrates
DcWN_00060	7279	0.34	0.51	5.81	7.53	0.76	0.0000038	0.000061	0.94	MIF4G domain containing protein	invertebrates
DcWN_00061	5240	13.53	4.63	8.32	2.86	0.086	0.39	0.19	0.1	Interleukin-16	invertebrates
DcWN_00062	5102	19.6	8.38	13.45	12.1	0.18	0.51	1	0.87	Bitesize	invertebrates
DcWN_00063	4372	7.1	3.88	7.59	6.02	0.38	0.96	0.97	0.76
DcWN_00064	5679	18.45	3.67	15.94	9.75	0.0065	0.76	0.39	0.5	DE-cadherin	invertebrates
DcWN_00065	5534	0	1.84	12.59	6.14	3.40E-11	2.30E-18	0.2	0.3	Zinc finger protein DZIP1L	invertebrates
DcWN_00066	6038	6.36	9.1	6.45	11.14	0.79	0.91	0.86	0.67	Nuclear pore complex protein nup98, putative	invertebrates
DcWN_00067	9278	0	1.97	2.33	2.63	2.70E-13	5.30E-14	0.95	1	Structural maintenance of chromosomes protein 2	invertebrates
DcWN_00068	4933	4.11	2.48	10.53	4.23	0.47	0.31	0.88	0.17	CG17839, isoform B	invertebrates
DcWN_00069	5491	16.81	6	17.99	7.36	0.1	0.96	0.86	0.18	M protein	invertebrates
DcWN_00070	5956	7.52	5.45	5.94	3.9	0.67	0.66	0.29	0.58	Probable Rho GTPase-activating protein CG5521	invertebrates
DcWN_00071	10201	13.86	34.33	93.6	28.39	0.25	0.0027	0.42	0.06	Myosin light chain kinase, smooth muscle	invertebrates
DcWN_00072	8738	12.51	6.34	9.55	3.41	0.3	0.62	0.11	0.11	Ubiquitin carboxyl-terminal hydrolase	invertebrates
DcWN_00073	5147	15.17	8.01	29.73	12.62	0.34	0.58	0.96	0.2	Large proline-rich protein BAT3	invertebrates
DcWN_00074	6071	8.94	2.17	8.25	5.87	0.019	0.82	0.38	0.65	Nuclear pore membrane glycoprotein 210	invertebrates
DcWN_00075	4909	4.34	1.22	5.39	2.02	0.041	1	0.91	0.14	Dynein beta chain, ciliary	invertebrates
DcWN_00076	5806	29.93	19.17	21.04	36.72	0.53	0.53	0.75	0.66	WASH complex subunit strumpellin homolog	invertebrates
DcWN_00077	4784	3.58	2.34	4.04	4.87	0.56	1	0.66	0.99	Endonuclease-reverse transcriptase	invertebrates
DcWN_00078	4744	18.85	3.92	3.59	1.88	0.0084	0.0014	0.072	0.37	Echinoid, putative	invertebrates
DcWN_00079	5601	12.5	6.46	17.74	9.76	0.32	0.91	0.99	0.4	ATP-binding cassette sub-family A member 3	invertebrates
DcWN_00080	5605	5.47	12.72	6.39	7.05	0.3	1	0.12	1	Zinc finger protein (Fragment)	invertebrates
DcWN_00081	4553	18.53	7.84	13.83	9.83	0.18	0.6	0.89	0.65	FH2 domain-containing protein 1	invertebrates
DcWN_00082	4199	5.49	1.58	2.84	3.18	0.045	0.24	0.71	1	Tyrosine-protein kinase Abl	invertebrates
DcWN_00083	7600	5.81	1.34	4.59	2.52	0.015	0.66	0.78	0.41	Pre-mRNA-splicing factor 8 homolog	invertebrates
DcWN_00084	6889	4.57	3.22	9.31	5.25	0.64	0.54	0.93	0.42	WD repeat-containing protein	invertebrates
DcWN_00085	4528	9.67	3.98	6.69	6.74	0.17	0.52	0.89	0.97	Probable DNA mismatch repair protein Msh6	invertebrates
DcWN_00086	4583	2.41	2.74	5.92	4.18	1	0.35	0.98	0.64	CG7802, isoform A	invertebrates
DcWN_00087	3447	4.14	1.3	2.41	2.79	0.067	0.35	0.64	1	Rho GTPase regulating protein, putative	invertebrates
DcWN_00088	4654	4.49	3.47	10.75	8.37	0.74	0.37	0.5	0.74	Fibroblast growth factor receptor	invertebrates
DcWN_00089	5420	1.86	1.73	3.42	3.17	0.93	0.66	0.81	0.9	Putative reverse transcriptase	invertebrates
DcWN_00090	7370	3.62	3.49	11.45	15.42	0.96	0.15	0.07	0.91	Ankyrin-1, putative	invertebrates
DcWN_00091	3837	5.14	4.97	1.57	2.95	0.96	0.029	0.16	0.61
DcWN_00092	4685	11.7	9.71	13.8	17.13	0.81	1	0.85	0.97	Dorsal-ventral patterning protein tolloid	invertebrates
DcWN_00093	4982	82.5	41.48	5.21	1.96	0.3	2.60E-07	5.20E-09	0.14	Putative uncharacterized protein	invertebrates
DcWN_00094	6772	4.7	6.15	6.24	5.84	0.88	0.97	0.58	0.91	Laminin subunit beta-1	invertebrates
DcWN_00095	8524	6.33	2.65	4.72	4.9	0.17	0.6	0.8	0.99
DcWN_00096	6953	1.43	0.63	1.4	0	0.22	0.89	2.20E-10	1.40E-11	Dedicator of cytokinesis protein, putative	invertebrates
DcWN_00097	5597	7.1	2.98	10.98	8.14	0.18	0.83	0.37	0.69	Ankyrin repeat-rich membrane spanning protein	invertebrates
DcWN_00098	11118	7.15	2.65	15.8	11.98	0.11	0.45	0.063	0.71	Ryanodine receptor 44F	invertebrates
DcWN_00099	9578	14.1	7.54	11.24	7.68	0.35	0.67	0.66	0.61	210kDa protein (Fragment)	invertebrates
DcWN_00100	8772	1.91	2.53	4.53	6.59	0.87	0.38	0.42	0.84	Myst histone acetyltransferase, putative	invertebrates
DcWN_00101	4877	3.83	2.1	5.05	4.41	0.38	0.97	0.65	0.84	Insulin-degrading enzyme	invertebrates
DcWN_00102	3984	7.86	3.61	5.36	1.31	0.23	0.5	0.02	0.025	Tyrosine-protein kinase Btk29A	invertebrates
DcWN_00103	6052	10.18	2.7	10.81	4.97	0.029	0.95	0.8	0.26	E3 ubiquitin-protein ligase UBR1	invertebrates
DcWN_00104	4443	18.11	4.39	12.76	4.16	0.019	0.54	0.58	0.08	Fibronectin type-III domain-containing protein 3A, putative	invertebrates
DcWN_00105	6939	5.15	4.39	5.32	6.66	0.84	0.93	0.99	0.96	Nipped-B protein	invertebrates
DcWN_00106	7823	3.3	3.62	2.72	3.56	1	0.71	0.62	0.93	Myosin-VIIa	invertebrates
DcWN_00107	6200	8.57	9.12	8.88	9.35	1	0.93	0.67	1	Proteasome-associated protein ECM29 homolog	invertebrates
DcWN_00108	20390	6.48	3.26	5.39	17.61	0.3	0.72	0.027	0.15	Muscle-specific protein 300	invertebrates
DcWN_00109	5578	7.56	2.74	9.69	5.08	0.11	0.99	0.79	0.36	Kinesin-like protein KIF21B	invertebrates
DcWN_00110	4413	11.21	11.38	8.09	7.15	1	0.56	0.19	0.86	Girdin	invertebrates
DcWN_00111	4112	2.65	3.47	5.48	7.09	0.88	0.53	0.69	0.94	Pol-like protein	invertebrates
DcWN_00112	7362	5.94	2.61	6.28	6.98	0.21	0.95	0.39	1	Teneurin-3	invertebrates
DcWN_00113	4359	13.2	19.83	7	3.17	0.74	0.26	0.00011	0.25	Vitellogenin-6	invertebrates
DcWN_00114	7922	32.94	20.84	56.65	28.59	0.52	0.72	0.97	0.33	Glycogen debranching enzyme	invertebrates
DcWN_00115	5464	3.19	1.1	4.49	0.98	0.094	0.92	0.53	0.014	Grunge, putative	invertebrates
DcWN_00116	5614	6.19	3.67	16.07	5.36	0.45	0.29	1	0.087	Ankyrin repeat domain-containing protein, putative	invertebrates
DcWN_00117	3275	11.83	10.88	17.54	18.74	0.91	0.87	0.87	1	Endonuclease-reverse transcriptase	invertebrates
DcWN_00118	4952	3.52	1.79	7.23	4.67	0.32	0.53	0.42	0.56	Mitogen-activated protein kinase-binding protein 1	invertebrates
DcWN_00119	6911	4.95	2.43	5.89	4.04	0.29	1	0.91	0.62	S phase cyclin A-associated protein in the endoplasmic reticulum	invertebrates
DcWN_00120	4322	0.29	0.49	0.43	4.44	0.68	0.92	0.002	0.00067	Endonuclease-reverse transcriptase	invertebrates
DcWN_00121	5995	2.92	2.85	6.58	5.17	0.97	0.43	0.82	0.75	Rho-associated protein kinase, putative	invertebrates
DcWN_00122	4019	12.92	4.81	17.76	9.81	0.12	0.94	0.69	0.41	Exportin-5	invertebrates
DcWN_00123	4346	15.67	15.08	11.74	25.16	0.95	0.6	0.9	0.47	RAD50-interacting protein 1	invertebrates
DcWN_00124	5041	2.5	0	2.07	1.06	3.20E-12	0.73	7.00E-09	0.35	Fatty acid synthase, putative	invertebrates
DcWN_00125	6039	8.58	9.82	13.81	13.93	1	0.79	1	0.97	Golgin subfamily A member 4	invertebrates
DcWN_00126	3534	3.43	1.84	6.07	2.11	0.37	0.7	0.8	0.11	Protein NUF1, putative	invertebrates
DcWN_00127	5261	9.28	13.72	10.94	12.33	0.76	1	0.51	1	Glutamyl aminopeptidase	invertebrates
DcWN_00128	6435	7.87	3.91	8.31	3.17	0.29	0.95	0.41	0.14	Putative Activating molecule in BECN1-regulated autophagy protein 1	invertebrates
DcWN_00129	4562	5.17	2.07	5.31	6.43	0.16	0.92	0.26	0.99	Dual 3',5'-cyclic-AMP and -GMP phosphodiesterase 11	invertebrates
DcWN_00130	8665	14.22	5.64	12.82	5.23	0.14	0.8	0.55	0.18	Methyl-CpG-binding domain protein 5 (Fragment)	invertebrates
DcWN_00131	5282	3.8	2.37	8.69	6.06	0.51	0.42	0.44	0.63	Tyrosine-protein kinase receptor	invertebrates
DcWN_00132	4548	5.85	4.6	5.25	5.53	0.76	0.8	0.85	0.99	Mitogen-activated protein kinase kinase kinase 15	invertebrates
DcWN_00133	3514	23.4	6.87	13.49	7.92	0.046	0.33	0.8	0.47	Integrin alpha-PS1	invertebrates
DcWN_00134	5162	13.46	4.07	6.61	4.92	0.052	0.2	0.85	0.69	Afadin	invertebrates
DcWN_00135	7860	12.65	8.07	16.7	12.89	0.53	0.97	0.94	0.73	Viral A-type inclusion protein, putative	invertebrates
DcWN_00136	4223	2.16	3.39	3.14	6.8	0.7	0.9	0.71	0.46	Protein aurora borealis	invertebrates
DcWN_00137	7007	5.96	3.81	5.95	5.16	0.53	0.9	0.96	0.84	Putative gag-pol protein	invertebrates
DcWN_00138	5062	10.93	2.92	9.34	7.28	0.03	0.75	0.46	0.74	UDP-glucose:glycoprotein glucosyltransferase	invertebrates
DcWN_00139	5073	6.25	3.71	4.63	9.21	0.45	0.59	0.47	0.54	Viral A-type inclusion protein, putative	invertebrates
DcWN_00140	5137	10.06	16.47	15.2	23.95	0.64	0.85	1	0.76	Retrovirus-related Pol polyprotein from transposon 17.6	invertebrates
DcWN_00141	5468	1.81	1.1	3.47	2.83	0.49	0.61	0.44	0.78	Anion exchange protein, putative	invertebrates
DcWN_00142	3905	2.97	5.7	10.46	8.2	0.48	0.1	1	0.74	Neither inactivation nor afterpotential protein C	invertebrates
DcWN_00143	6980	6.83	2.28	5.16	2.22	0.079	0.61	0.61	0.21	AT-rich interactive domain-containing protein 2 (Fragment)	invertebrates
DcWN_00144	4647	13.13	11.13	12.98	14.99	0.83	0.89	0.95	1	Beta-galactosidase	invertebrates
DcWN_00145	6600	2.02	1.03	1.64	1.29	0.32	0.69	0.89	0.76	Tuberin	invertebrates
DcWN_00146	3821	1.57	1.42	1.08	0.48	0.91	0.55	0.017	0.27	Eukaryotic translation initiation factor 4 gamma, putative	invertebrates
DcWN_00147	7387	3.34	2.91	4.11	4.25	0.86	1	1	0.98	Intracellular protein transport protein USO1, putative (Fragment)	invertebrates
DcWN_00148	6246	2.69	1.74	3.69	10.64	0.55	0.94	0.015	0.22	Putative integrase core domain protein	invertebrates
DcWN_00149	6762	4.84	4.36	4.47	6.84	0.89	0.83	0.96	0.79	Protein lines	invertebrates
DcWN_00150	3795	34.36	2.69	10.91	7.47	0.000016	0.03	0.36	0.62	Bumetanide-sensitive sodium-(potassium)-chloride cotransporter	invertebrates
DcWN_00151	7757	6.26	3.18	5.72	2.52	0.31	0.81	0.39	0.23	CCR4-NOT transcription complex subunit 1	invertebrates
DcWN_00152	4765	17.56	4.15	13.18	6.64	0.017	0.6	0.94	0.33	Pogo transposable element with ZNF domain	invertebrates
DcWN_00153	6094	4.79	5.27	9.54	5.34	1	0.56	0.65	0.42	Retinoblastoma-binding protein 6	invertebrates
DcWN_00154	6052	3.95	0.68	3.81	1.39	0.0035	0.87	0.7	0.12	Target of rapamycin	invertebrates
DcWN_00155	3496	14.1	6.83	10.06	5.41	0.27	0.55	0.39	0.39	Glutamate receptor, ionotropic kainate 2	invertebrates
DcWN_00156	3430	1.17	0.41	2	2.23	0.13	0.74	0.038	1	Formin-binding protein 4	invertebrates
DcWN_00157	8277	10.77	12.06	20.79	6.66	1	0.59	0.12	0.074	Fatty acid synthase	invertebrates
DcWN_00158	6248	3.75	1.32	6.83	1.97	0.1	0.66	1	0.05	Histone-lysine N-methyltransferase MLL5	invertebrates
DcWN_00159	4300	1.15	0.47	1.03	0.84	0.19	0.8	0.84	0.8	Protein FAM46A	invertebrates
DcWN_00160	6135	4.58	2.37	2.98	3.78	0.33	0.45	0.95	0.96	Nuclear pore complex protein Nup205	invertebrates
DcWN_00161	3368	2.98	2.33	4.71	3.95	0.76	0.82	0.89	0.81	N-terminal kinase-like protein	invertebrates
DcWN_00162	3321	4.08	4.62	10.27	7.97	1	0.33	0.87	0.73	Serine/threonine-protein kinase haspin	invertebrates
DcWN_00163	4750	2.88	2.33	6.7	8.38	0.79	0.4	0.16	0.97	Endonuclease-reverse transcriptase	invertebrates
DcWN_00164	6045	7.31	11.63	13.49	6.83	0.68	0.65	0.15	0.33	Lethal (2) 01289, isoform F	invertebrates
DcWN_00165	5535	13.42	3.79	13.46	8.31	0.039	0.9	0.6	0.51	Intersectin-1	invertebrates
DcWN_00166	4723	6.76	4.64	10.87	11.36	0.61	0.79	0.48	0.99	Lipin-2	invertebrates
DcWN_00167	4125	15.26	5.09	11.59	7.48	0.078	0.62	1	0.56	Putative tigger transposable element derived 6-like protein	invertebrates
DcWN_00168	7674	7.25	3.84	5.78	3.45	0.35	0.67	0.51	0.48	Midasin	invertebrates
DcWN_00169	4465	0.86	0.77	2.86	1.67	0.9	0.14	0.63	0.47	Sterile alpha and TIR motif-containing protein 1	invertebrates
DcWN_00170	5194	12.91	12.08	11.34	15.16	0.93	0.78	0.89	0.91	Histone-lysine N-methyltransferase eggless	invertebrates
DcWN_00171	6006	4.67	3.9	6.52	8.66	0.82	0.93	0.59	0.92	Anaphase-promoting complex subunit 1	invertebrates
DcWN_00172	4973	4.34	3.24	7.07	9.09	0.7	0.78	0.34	0.94	Protease, reverse transcriptase, ribonuclease H, integrase (Fragment)	invertebrates
DcWN_00173	7176	2.42	1.87	4.2	1.85	0.74	0.72	0.63	0.23	UPF0493 protein AAEL009648	invertebrates
DcWN_00174	5928	8.81	6.42	10.62	27.44	0.67	1	0.08	0.3	Remodeling and spacing factor 1	invertebrates
DcWN_00175	4081	2.29	4.16	34.72	16.23	0.54	0.0000077	0.12	0.27	E3 ubiquitin-protein ligase RNF123	invertebrates
DcWN_00176	6401	10.39	5.3	9.92	5.07	0.31	0.86	0.59	0.34	Gamma-tubulin complex component 3	invertebrates
DcWN_00177	5365	3.65	2.34	0.81	0.11	0.54	0.0047	2.80E-08	0.0021	63 kDa sperm flagellar membrane protein	invertebrates
DcWN_00178	7065	9.05	3.66	6.88	3.21	0.15	0.62	0.49	0.27	Golgi-specific brefeldin A-resistance guanine nucleotide exchange factor, putative	invertebrates
DcWN_00179	9810	9.55	2.92	7.7	4.31	0.054	0.68	1	0.42	Dystrophin, isoforms A/C/F/G/H	invertebrates
DcWN_00180	4176	13.92	5.16	16.94	3.86	0.11	1	0.33	0.016	Hemocytin	invertebrates
DcWN_00181	4336	37.35	19.89	23.7	17.05	0.35	0.42	0.46	0.66	Structural maintenance of chromosomes protein	invertebrates
DcWN_00182	8072	13.08	3.3	14.04	10.09	0.023	0.96	0.27	0.66	Hect E3 ubiquitin ligase, putative	invertebrates
DcWN_00183	4887	4.4	3.43	6.09	4.85	0.75	0.93	1	0.76	1-phosphatidylinositol 4,5-bisphosphate phosphodiesterase classes I and II	invertebrates
DcWN_00184	5465	0.11	0	0	0.059	0.0063	0.0059	0.043	0.086	Neurogenic locus Notch protein	invertebrates
DcWN_00185	2350	2.23	7.54	4.24	3.54	0.092	0.63	0.066	0.81	Acyl-CoA reductase	invertebrates
DcWN_00186	7137	11.45	9	6.05	15.07	0.75	0.26	0.9	0.33	BEL12_AG transposon polyprotein	invertebrates
DcWN_00187	2383	1.7	1.67	0	0	0.98	1.10E-08	5.10E-10	1
DcWN_00188	10031	17.5	3.21	12.78	4.49	0.004	0.57	0.99	0.11	Hyperplastic discs protein	invertebrates
DcWN_00189	4001	1.43	1.17	0.87	1.51	0.81	0.42	0.92	0.69	Nardilysin	invertebrates
DcWN_00190	6547	14.69	30.86	33.61	4.48	0.38	0.41	0.000052	0.00066	Collagen alpha-1, IV, chain, putative	invertebrates
DcWN_00191	5014	6.84	4.24	15.58	12.84	0.5	0.42	0.27	0.79	Protein Dok-7	invertebrates
DcWN_00192	3538	3.07	1.28	0.88	1.57	0.18	0.022	0.87	0.66	Rapgap1, isoform E	invertebrates
DcWN_00193	5679	2.36	2.95	5.29	7.54	0.93	0.44	0.44	0.86	BEL12_AG transposon polyprotein	invertebrates
DcWN_00194	6416	18.38	7.52	10.76	7.7	0.16	0.34	0.66	0.65	Integrin alpha-PS2	invertebrates
DcWN_00195	3805	7.75	5.93	11.39	8.81	0.73	0.88	1	0.73	Phosphatidylinositol-4,5-bisphosphate 3-kinase catalytic subunit beta isoform, putative	invertebrates
DcWN_00196	3802	2.45	3.23	6.96	1.09	0.87	0.23	0.015	0.0024	Amphoterin-induced protein 2, putative	invertebrates
DcWN_00197	3653	3.73	1.96	2.81	2.14	0.34	0.61	0.75	0.73	Histone-lysine N-methyltransferase PRDM9	invertebrates
DcWN_00198	20799	0.082	0.17	0.89	0.49	0.46	0.00017	0.31	0.41	Twitchin	invertebrates
DcWN_00199	6826	6.75	4.53	6.4	8.46	0.58	0.85	0.79	0.92	Palmitoyl-protein thioesterase 1	invertebrates
DcWN_00200	4902	11.96	4.71	11.36	7.16	0.14	0.85	0.99	0.53	ABC transporter C family member 12	invertebrates
DcWN_00201	3443	7.71	4.43	4.5	3.82	0.43	0.35	0.48	0.82	Probable serine/threonine-protein kinase nek2	invertebrates
DcWN_00202	4874	12.07	22.4	0.63	0.71	0.51	8.50E-08	1.80E-10	1	Cuticular protein analogous to peritrophins 1-J	invertebrates
DcWN_00203	11976	8.8	7.59	25.34	9.7	0.85	0.21	0.9	0.14	Muscle M-line assembly protein unc-89	invertebrates
DcWN_00204	5170	8.32	5.69	5.48	3.08	0.6	0.46	0.11	0.43	Tight junction protein tama, putative	invertebrates
DcWN_00205	3561	2.93	5.46	4.44	7.59	0.51	0.85	0.98	0.69	Presequence protease, mitochondrial	invertebrates
DcWN_00206	6619	23.29	23.4	27.21	21.98	0.99	1	0.56	0.77	Tectonin beta-propeller repeat-containing protein	invertebrates
DcWN_00207	4891	6.06	3.68	2.64	5.52	0.48	0.13	1	0.49
DcWN_00208	3778	3.07	2.4	8.04	5.76	0.75	0.29	0.51	0.65	CG32352, isoform C	invertebrates
DcWN_00209	4864	2.52	0.67	6.13	5.14	0.035	0.36	0.005	0.81	RanBP-type and C3HC4-type zinc finger-containing protein 1	invertebrates
DcWN_00210	5000	6.99	3.25	4.6	3.95	0.24	0.46	0.86	0.83	Rolling pebbles, putative	invertebrates
DcWN_00211	4235	18.57	13.41	11.54	12.1	0.66	0.4	0.52	0.99	Platelet glycoprotein V	invertebrates
DcWN_00212	5985	11.3	8.76	2.24	2.12	0.74	0.0018	0.0019	0.92	Rho/RAC guanine nucleotide exchange factor, putative	invertebrates
DcWN_00213	5146	5.2	6.59	7.01	8.28	0.91	0.96	0.89	1	Grauzone	invertebrates
DcWN_00214	6074	4.93	2.77	10.14	6.8	0.4	0.53	0.48	0.59	GUK-holder, isoform A	invertebrates
DcWN_00215	3220	7.98	6.73	2.87	5.18	0.82	0.06	0.36	0.64	10-formyltetrahydrofolate dehydrogenase	invertebrates
DcWN_00216	4318	1.72	1.07	2.54	3.19	0.52	0.88	0.3	0.96	Supervillin	invertebrates
DcWN_00217	3704	14.5	6.4	13.55	8.74	0.21	0.83	0.97	0.56	Valine--tRNA ligase	invertebrates
DcWN_00218	5274	8.71	3.96	10.06	7.55	0.23	1	0.76	0.7	High affinity cationic amino acid transporter 1	invertebrates
DcWN_00219	3837	18.85	10.09	21.25	8.15	0.35	1	0.4	0.15	Serine/threonine-protein kinase TAO1	invertebrates
DcWN_00220	4349	6.19	6.38	4.7	6.69	1	0.62	0.69	0.86	GJ15084	invertebrates
DcWN_00221	6213	6.58	5.34	12.4	32.43	0.79	0.62	0.015	0.29	SARTTc5 ORF2 protein	invertebrates
DcWN_00222	3707	18.66	29.46	7.27	6.24	0.68	0.081	0.00077	0.83	Zonadhesin	invertebrates
DcWN_00223	3401	2.76	2.93	0.9	3.04	1	0.045	0.69	0.15	Poly(ADP-ribose) glycohydrolase	invertebrates
DcWN_00224	3896	14.26	15.61	14.76	9.57	1	0.93	0.18	0.56	UDP-N-acetylglucosamine--peptide N-acetylglucosaminyltransferase	invertebrates
DcWN_00225	6927	10.63	6.09	7.37	6.42	0.42	0.52	0.7	0.84	Retrovirus-related Pol polyprotein from type-1 retrotransposable element R1 4 (Fragment)	invertebrates
DcWN_00226	4318	1.39	1.54	0.76	1.33	1	0.33	0.49	0.69	Microtubule-associated protein 1A, putative	invertebrates
DcWN_00227	5281	3.44	1.33	3.09	1.09	0.14	0.8	0.43	0.11
DcWN_00228	5038	7.41	3.33	10.75	6.33	0.22	0.89	0.77	0.47	E3 ubiquitin-protein ligase UBR3	invertebrates
DcWN_00229	3912	4.16	4.46	4.19	4.69	1	0.91	0.7	1	Ubiquitin conjugation factor E4 A	invertebrates
DcWN_00230	6875	23.56	12.76	21.93	44.79	0.36	0.83	0.17	0.51	Protease, reverse transcriptase, ribonuclease H, integrase (Fragment)	invertebrates
DcWN_00231	4379	8.44	3.2	11.39	5.8	0.13	0.95	0.82	0.34	5-oxoprolinase	invertebrates
DcWN_00232	10012	13.01	9.08	8.41	11.42	0.62	0.44	0.89	0.9	Probable ATP-dependent RNA helicase DHX34	invertebrates
DcWN_00233	8308	14.06	3.09	6.32	3.59	0.011	0.14	0.81	0.43	Insulin-like peptide receptor	invertebrates
DcWN_00234	5453	22.88	24.9	16.9	15.19	1	0.58	0.17	0.87	Bifunctional glutamate/proline--tRNA ligase	invertebrates
DcWN_00235	6361	6.47	1.15	7.64	6.01	0.0037	1	0.033	0.75	Sortilin-related receptor	invertebrates
DcWN_00236	6438	4.23	1.21	2.75	2.07	0.043	0.45	0.88	0.71	Kinesin-like protein KIF13A	invertebrates
DcWN_00237	5718	7.43	6.59	5.32	13.12	0.88	0.56	0.71	0.34	Putative gag-pol protein	invertebrates
DcWN_00238	4587	0.91	1.02	2.18	0.97	1	0.39	0.6	0.25	ATPase, class I, type 8B, putative	invertebrates
DcWN_00239	5200	1.81	1.64	3.44	1.67	0.9	0.62	0.67	0.31	Neurofibromin	invertebrates
DcWN_00240	4027	11.67	6.61	11.06	8.31	0.41	0.85	0.89	0.7	Zinc finger CCCH domain-containing protein 14	invertebrates
DcWN_00241	8140	0.31	0.14	0.77	2.69	0.29	0.37	0.000015	0.12	Putative zinc finger protein	invertebrates
DcWN_00242	4474	7.26	3.21	7.01	2.78	0.21	0.87	0.48	0.17	Trithorax group protein osa	invertebrates
DcWN_00243	4170	10.22	2.59	6.31	6.09	0.024	0.4	0.53	0.93	Histone deacetylase 4	invertebrates
DcWN_00244	3604	1.93	1.52	0.77	2.72	0.78	0.11	0.84	0.13	DNA polymerase delta catalytic subunit	invertebrates
DcWN_00245	7865	2.93	1.55	5.98	1.99	0.35	0.54	0.92	0.089	Chromodomain-helicase-DNA-binding protein 7	invertebrates
DcWN_00246	4380	13.67	9.75	16.65	12.98	0.65	1	0.94	0.74	Copper-transporting ATPase 1	invertebrates
DcWN_00247	3188	6.15	7.46	4.12	5.97	0.95	0.48	0.4	0.84	Protein FAN (Fragment)	invertebrates
DcWN_00248	5396	4.1	0.49	1.74	0.78	0.00041	0.12	0.96	0.26	CAD protein	invertebrates
DcWN_00249	4048	10.97	5.8	12.55	6.4	0.34	1	0.75	0.34	Dystroglycan	invertebrates
DcWN_00250	4900	4.72	2.33	5.6	3.74	0.29	1	0.94	0.59	Tudor domain-containing protein 7	invertebrates
DcWN_00251	7225	25.53	43	25.16	9.37	0.61	0.89	0.0009	0.13	Laminin subunit alpha	invertebrates
DcWN_00252	4087	6.07	3.6	5.28	4.15	0.45	0.77	0.8	0.75	Nuclear pore complex protein Nup133, putative	invertebrates
DcWN_00253	5346	47.58	22.33	33.21	27.24	0.25	0.53	0.86	0.79
DcWN_00254	6978	3.11	0.89	3.11	1.98	0.043	0.9	0.59	0.55	Guanylate cyclase	invertebrates
DcWN_00255	5878	22.16	11.31	0.96	0.44	0.31	1.40E-08	1.40E-09	0.28	Tenectin	invertebrates
DcWN_00256	6659	14.31	3.46	12.63	5.5	0.018	0.78	0.95	0.22	Phosphatidylinositol 4-kinase alpha, putative	invertebrates
DcWN_00257	2849	17.99	13.13	14.82	18.68	0.68	0.71	1	0.96	Nucleolar complex protein 3-like protein	invertebrates
DcWN_00258	4260	9.59	54.21	0.6	0.83	0.0077	4.60E-07	2.70E-13	0.9
DcWN_00259	6380	17.47	6.88	19.83	12.88	0.14	1	0.78	0.56	Discs large protein, putative	invertebrates
DcWN_00260	5797	2.06	2.56	2.79	3.77	0.93	0.95	1	0.91	Retrovirus-related Pol polyprotein from transposon 297	invertebrates
DcWN_00261	3938	5.16	3.34	5.6	3.14	0.55	0.97	0.57	0.43	Peroxidasin	invertebrates
DcWN_00262	11261	5.17	2.97	5.05	2.2	0.42	0.88	0.32	0.22	BEL12_AG transposon polyprotein	invertebrates
DcWN_00263	7660	7.88	2.56	4.31	1.75	0.069	0.29	0.26	0.18	Chromodomain-helicase-DNA-binding protein 7	invertebrates
DcWN_00264	5260	4.6	1.87	3.22	2.94	0.16	0.54	0.96	0.89	Activating signal cointegrator 1 complex subunit 3	invertebrates
DcWN_00265	3458	32.68	9.18	11	13.33	0.037	0.04	1	0.99	Rho-associated protein kinase, putative	invertebrates
DcWN_00266	3170	4.04	2.64	7.55	6.68	0.56	0.63	0.45	0.86	Inactive dipeptidyl peptidase, putative	invertebrates
DcWN_00267	6078	5.53	8.05	7.03	10.72	0.77	1	0.94	0.79	BEL12_AG transposon polyprotein	invertebrates
DcWN_00268	6201	23.26	22.78	34.44	21.96	0.97	0.87	0.59	0.54
DcWN_00269	3202	8.82	3.83	13.35	7.74	0.2	0.85	0.7	0.45	Integrin beta-PS	invertebrates
DcWN_00270	4792	0.87	0	0.86	2.92	2.60E-08	0.91	1.50E-12	0.14	Insulin-like peptide receptor	invertebrates
DcWN_00271	4458	3.07	5.92	3.1	8.96	0.47	0.91	0.99	0.22	Serine/threonine kinase 11-interacting protein	invertebrates
DcWN_00272	5054	4.67	4.17	14.85	10.31	0.88	0.15	0.47	0.62	Nuclear pore complex protein Nup153	invertebrates
DcWN_00273	4901	19.73	15.92	19.41	16.68	0.78	0.88	0.69	0.83	CTD small phosphatase-like protein	invertebrates
DcWN_00274	2391	9.14	4.65	9.47	6.6	0.31	0.93	1	0.63	Rab5 GDP/GTP exchange factor	invertebrates
DcWN_00275	4028	31.85	8.16	18.89	16.72	0.024	0.36	0.68	0.86	Neurexin-4	invertebrates
DcWN_00276	11155	3.07	1.92	3.91	3.86	0.51	1	0.7	0.95	Polyprotein	invertebrates
DcWN_00277	5296	3.23	13.06	3.35	2.66	0.042	0.93	0.00059	0.76
DcWN_00278	5227	4.62	8.35	7.17	11.28	0.54	0.83	0.96	0.77	Endonuclease-reverse transcriptase	invertebrates
DcWN_00279	3678	3.2	1.47	3.62	4.3	0.25	1	0.32	1	Putative ATP-dependent RNA helicase DHX30	invertebrates
DcWN_00280	3444	6.48	8.24	9.65	12.93	0.91	0.87	0.96	0.91	Vacuolar protein sorting-associated protein 54	invertebrates
DcWN_00281	4754	10.22	2.37	7.98	3.12	0.015	0.65	0.94	0.16	Tripeptidyl-peptidase 2	invertebrates
DcWN_00282	7065	44.21	19.13	59.91	44.34	0.19	0.95	0.54	0.69	Putative DNA helicase Ino80	invertebrates
DcWN_00283	4358	13.59	2.84	7.74	4.75	0.0088	0.32	0.9	0.51	CD109 antigen	invertebrates
DcWN_00284	4377	16.43	14.79	19.97	13.39	0.89	1	0.52	0.59	Sterol regulatory element-binding protein, putative	invertebrates
DcWN_00285	4501	7.97	5.35	4.99	4.89	0.58	0.41	0.54	0.94	Probable pre-mRNA-splicing factor ATP-dependent RNA helicase mog-5	invertebrates
DcWN_00286	3964	2.78	1.9	1.87	1.9	0.62	0.5	0.65	0.97	Peroxisome biogenesis factor, putative	invertebrates
DcWN_00287	4763	0	0.51	2.12	0.23	0.0000026	2.70E-11	0.079	0.00037	Monocarboxylate transporter 12	invertebrates
DcWN_00288	3637	35.46	29.46	95.41	45.3	0.81	0.26	0.98	0.28	Alpha-actinin, sarcomeric	invertebrates
DcWN_00289	4433	10.79	8.74	2.28	1.89	0.78	0.0029	0.00095	0.8	CG10936, isoform A	invertebrates
DcWN_00290	8108	1.93	0.13	1.72	1.61	0.000017	0.79	0.00045	0.91	Myb-like protein X	invertebrates
DcWN_00291	4788	5.42	2.3	3.01	3.57	0.19	0.3	0.97	1	Putative uncharacterized protein (Fragment)	invertebrates
DcWN_00292	4580	19.56	8.24	16.6	16.9	0.18	0.74	0.68	0.97	CG31368, isoform D	invertebrates
DcWN_00293	3397	0.8	0.24	2.14	0.64	0.086	0.31	0.5	0.067	AP-2 complex subunit alpha	invertebrates
DcWN_00294	3403	5.26	6.5	3.65	3.35	0.94	0.53	0.1	0.89	Hormone receptor in 39-like protein	invertebrates
DcWN_00295	2952	4.94	7.71	15.89	9.08	0.7	0.14	0.82	0.44	Glutamate receptor 1	invertebrates
DcWN_00296	5095	6.1	4.24	2.89	0.96	0.62	0.18	0.0014	0.093	Putative U5 small nuclear ribonucleoprotein 200 kDa helicase	invertebrates
DcWN_00297	7810	20.03	4.64	12.21	7.15	0.015	0.38	0.98	0.46	Low-density lipoprotein receptor-related protein	invertebrates
DcWN_00298	4151	4.76	2.09	7.6	4.77	0.21	0.8	0.56	0.53	SH3 and multiple ankyrin repeat domains protein 3	invertebrates
DcWN_00299	2350	4.75	6.62	4.11	3.41	0.82	0.77	0.1	0.8	Sodium-dependent phosphate transport protein 1, chloroplastic	invertebrates
DcWN_00300	5201	5.22	8.79	0.045	0.053	0.61	3.20E-12	2.30E-15	1	Osiris 21	invertebrates
DcWN_00301	5384	20.73	6.97	13.81	8.12	0.079	0.47	0.81	0.47	JmjC domain-containing histone demethylation protein 2B	invertebrates
DcWN_00302	4011	5.2	13.94	7	4.48	0.2	0.96	0.0097	0.55	Solute carrier family 23 member 1	invertebrates
DcWN_00303	6669	4.07	2.91	6.99	7.06	0.65	0.73	0.49	0.97	Contactin-associated protein-like 2	invertebrates
DcWN_00304	3903	7.23	4.84	5.8	12.78	0.58	0.68	0.4	0.44	Retrovirus-related Pol polyprotein from transposon 17.6	invertebrates
DcWN_00305	4936	4.04	1.92	5.32	5.12	0.26	0.97	0.39	0.93	DNA-directed RNA polymerase III subunit rpc1	invertebrates
DcWN_00306	3148	5.85	4.07	8.58	9.67	0.63	0.88	0.52	1	Exostosin-2	invertebrates
DcWN_00307	11848	4.5	4.97	8.35	8.24	1	0.64	0.91	0.95
DcWN_00308	6611	4.64	1.4	6.61	3.46	0.053	0.91	0.47	0.36	Myotubularin-related protein 13	invertebrates
DcWN_00309	4583	2.89	3.41	18.46	10.95	0.98	0.0042	0.23	0.47	Protein suppressor of hairy wing	invertebrates
DcWN_00310	4366	6.74	4.2	8.42	5.35	0.5	1	0.9	0.54	DNA-directed RNA polymerase	invertebrates
DcWN_00311	4538	16.88	6.93	10.84	7.79	0.16	0.44	0.77	0.66	Myelin gene regulatory factor	invertebrates
DcWN_00312	5679	31.7	7.14	29.15	12.71	0.013	0.82	0.83	0.22	Transcription elongation factor SPT6	invertebrates
DcWN_00313	5578	19.96	10.75	24.86	17.86	0.36	1	0.91	0.66	ABC transporter C family member 3	invertebrates
DcWN_00314	4561	0.37	0.21	1.64	1.26	0.5	0.046	0.028	0.74	Abc transporter	invertebrates
DcWN_00315	6887	2.78	3.14	3.24	7.45	1	1	0.51	0.4	Regulator of nonsense transcripts 1 homolog	invertebrates
DcWN_00316	4192	13.35	6.08	16.61	10.07	0.23	1	0.91	0.49	CG42321, isoform E	invertebrates
DcWN_00317	5524	11.08	8.82	9.04	10.32	0.77	0.7	0.81	1	Mediator of RNA polymerase II transcription subunit 23	invertebrates
DcWN_00318	3736	9.56	28.61	1.09	0.59	0.13	0.000046	4.80E-12	0.42	Chorion peroxidase, putative	invertebrates
DcWN_00319	9241	6.57	1.41	5.97	2.72	0.01	0.81	0.75	0.25	Vacuolar protein sorting-associated protein 13D	invertebrates
DcWN_00320	3717	9.67	3.1	4.23	4.8	0.068	0.13	0.97	1	Condensin complex subunit 3	invertebrates
DcWN_00321	3452	9.61	4.3	10.69	5.45	0.22	0.99	0.9	0.34	Serine/threonine-protein phosphatase 4 regulatory subunit 3	invertebrates
DcWN_00322	4342	12.03	15.48	15.52	6.4	0.9	0.99	0.035	0.19	Ecdysone-induced protein 74EF isoform B	invertebrates
DcWN_00323	5142	3.81	1.47	6.97	5.55	0.14	0.66	0.14	0.76	Putative transposon Ty3-I Gag-Pol polyprotein	invertebrates
DcWN_00324	4985	7.47	3.36	5.98	3.15	0.22	0.68	0.57	0.37	Disintegrin and metalloproteinase domain-containing protein 10 (Fragment)	invertebrates
DcWN_00325	2381	4.7	1.71	6.35	5.43	0.12	0.96	0.25	0.83
DcWN_00326	4992	6.23	2.58	4.85	2.55	0.17	0.65	0.63	0.37	CDC42 GTPase-activating protein, putative	invertebrates
DcWN_00327	3956	3.2	2.77	15.13	6.35	0.86	0.025	0.56	0.2	RING finger protein 17	invertebrates
DcWN_00328	5881	0.037	0.67	3.38	2.43	0.00014	2.00E-10	0.16	0.66	Viral A-type inclusion protein, putative	invertebrates
DcWN_00329	4561	0.082	1.08	0	1.03	0.00036	0.037	0.6	1.10E-07	Transcription factor grauzone	invertebrates
DcWN_00330	3559	1.12	0.25	0.96	0.99	0.024	0.78	0.16	0.99	Kinectin	invertebrates
DcWN_00331	7959	12.74	21.03	17.99	17.67	0.63	0.92	0.44	0.94
DcWN_00332	4691	7.72	1.69	6.13	2.56	0.012	0.67	1	0.2	Epidermal growth factor receptor	invertebrates
DcWN_00333	5942	8.56	5.83	16.09	16.22	0.6	0.62	0.35	0.97	Putative ATP-dependent RNA helicase me31b	invertebrates
DcWN_00334	6103	15.16	5.6	4.2	2.66	0.11	0.014	0.067	0.54	Myosin XV, putative	invertebrates
DcWN_00335	3030	0.65	0.26	1.15	0.76	0.22	0.73	0.39	0.62	Cullin homolog 1	invertebrates
DcWN_00336	4295	8.33	4.56	8.34	6.91	0.38	0.9	0.99	0.8	Protein BCL9-like protein	invertebrates
DcWN_00337	4678	6.83	3.33	5.71	3.81	0.28	0.73	0.79	0.59	Putative E3 ubiquitin-protein ligase HERC1	invertebrates
DcWN_00338	3727	11.82	15.63	4.11	4.59	0.87	0.049	0.0058	1	Putative uncharacterized protein GLEAN_15091	invertebrates
DcWN_00339	9317	2.09	1.02	3.31	0.88	0.29	0.81	0.49	0.036	Protein split ends	invertebrates
DcWN_00340	4125	3.5	4.18	3.68	4.83	0.97	0.95	0.8	0.93	Uncharacterized protein	invertebrates
DcWN_00341	3989	3.83	2.14	7.89	4.65	0.4	0.53	0.62	0.47	Type II inositol-3,4-bisphosphate 4-phosphatase	invertebrates
DcWN_00342	3519	6.97	3.69	6.51	6.26	0.35	0.84	0.89	0.93	WD repeat-containing protein 59	invertebrates
DcWN_00343	3808	8.48	3.27	4.82	6.14	0.13	0.32	0.78	0.95	Elongator complex protein 1	invertebrates
DcWN_00344	9192	8.62	3.65	8.77	3.15	0.18	0.92	0.47	0.11	Ankyrin repeat-containing protein, putative	invertebrates
DcWN_00345	5050	4.39	3.96	5.06	4.18	0.9	1	0.7	0.8	Variable membrane protein, putative	invertebrates
DcWN_00346	7110	2.51	1.64	8.99	5.18	0.56	0.092	0.25	0.45	Multidrug resistance-associated protein 7	invertebrates
DcWN_00347	4586	8.23	2.31	1.94	1.17	0.039	0.006	0.093	0.5	Neurogenic locus notch-like protein protein 1	invertebrates
DcWN_00348	3158	2.63	4.52	31.96	21.34	0.6	0.000045	0.053	0.59
DcWN_00349	3610	3.74	0.21	5.91	1.87	0.0000049	0.81	0.0041	0.075	Mitogen-activated protein kinase kinase kinase 12	invertebrates
DcWN_00350	5180	9.08	3.99	10.01	3.53	0.21	0.98	0.5	0.11	PAX-interacting protein 1	invertebrates
DcWN_00351	4424	14.15	7.22	15.69	17.5	0.31	0.99	0.49	1	Munc13-4	invertebrates
DcWN_00352	3932	2.76	1.48	2.55	1.8	0.38	0.83	0.86	0.65	THO complex subunit 2	invertebrates
DcWN_00353	5123	19.27	4.39	17.05	10.15	0.014	0.78	0.54	0.48	Protein strawberry notch	invertebrates
DcWN_00354	3953	5.61	11.08	10.88	4.65	0.44	0.59	0.038	0.21	Erythroid differentiation-related factor 1	invertebrates
DcWN_00355	6010	18.85	13.63	21.41	23.29	0.66	1	0.88	1	PAB-dependent poly(A)-specific ribonuclease subunit 2	invertebrates
DcWN_00356	4622	5.95	3.75	4.14	4.06	0.52	0.53	0.73	0.95	Condensin complex subunit 1	invertebrates
DcWN_00357	6331	3.88	2.36	19.23	22.78	0.48	0.018	0.001	1	Putative reverse transcriptase	invertebrates
DcWN_00358	6090	4.6	12.2	7.18	10.21	0.2	0.82	0.44	0.86	Facilitated trehalose transporter Tret1	invertebrates
DcWN_00359	5201	49.26	23.98	37.24	46.5	0.27	0.61	0.74	0.97	Uncharacterized protein	invertebrates
DcWN_00360	4769	4.29	10.13	5.78	6.6	0.29	0.96	0.22	1	Polyprotein	invertebrates
DcWN_00361	2599	3.64	5.16	6.44	8.96	0.8	0.7	0.86	0.88	PWWP domain-containing protein 2B	invertebrates
DcWN_00362	4614	7.89	6.85	7.97	20.19	0.86	0.91	0.3	0.32	Gap-Pol polyprotein	invertebrates
DcWN_00363	5086	14.05	2.95	2.09	1.39	0.009	0.00025	0.067	0.6	Cadherin-related tumor suppressor	invertebrates
DcWN_00364	3266	0.72	0.063	1.59	0.37	0.0012	0.49	0.1	0.028	Pnuts protein (Fragment)	invertebrates
DcWN_00365	3454	72.67	61.18	10.59	7.66	0.82	0.0002	0.000017	0.66	Uncharacterized protein	invertebrates
DcWN_00366	3672	2.87	9.28	20.37	20.37	0.1	0.0021	0.6	0.96	Dynein intermediate chain 2, ciliary	invertebrates
DcWN_00367	5509	7	3.98	18.75	1.85	0.41	0.27	0.062	0.000082	Papilin	invertebrates
DcWN_00368	4611	13.14	11.68	9.94	11.31	0.88	0.61	0.6	1	Serine/threonine-protein phosphatase	invertebrates
DcWN_00369	4634	10.35	6.85	8.71	6.37	0.56	0.73	0.56	0.68	Supporter of activation of yellow protein	invertebrates
DcWN_00370	4765	5.97	9.05	7.84	27.74	0.73	0.98	0.26	0.11	Yokozuna protein	invertebrates
DcWN_00371	4636	2.97	5.04	5.01	2.26	0.61	0.75	0.053	0.25	Phosphoinositide 3-kinase adapter protein 1 (Fragment)	invertebrates
DcWN_00372	5935	6.43	4.83	5.79	4.58	0.71	0.8	0.58	0.75	Nuclear receptor coactivator 6	invertebrates
DcWN_00373	4574	6.84	8.24	4.66	5.85	0.96	0.5	0.28	0.96	Retrovirus-related Pol polyprotein from transposon opus	invertebrates
DcWN_00374	4153	9.09	4.15	7.76	5.27	0.23	0.75	0.9	0.61	Cell division cycle and apoptosis regulator protein 1	invertebrates
DcWN_00375	2752	18.84	12.88	15.58	10.86	0.6	0.71	0.45	0.63	Transcriptional repressor CTCF	invertebrates
DcWN_00376	8007	3.76	1.64	4.99	2.5	0.2	0.97	0.99	0.33	Transcription-associated protein 1	invertebrates
DcWN_00377	2795	7.87	4.17	3.92	3.83	0.35	0.22	0.55	0.94	Modifier of mdg4	invertebrates
DcWN_00378	3351	11.34	4.59	12.6	7	0.16	0.99	0.99	0.42	Importin-4	invertebrates
DcWN_00379	3140	19.01	8.87	8.25	9.19	0.24	0.13	0.68	1	PP2C-like domain-containing protein CG9801	invertebrates
DcWN_00380	3243	6.65	2.72	3.52	3.08	0.16	0.26	0.79	0.85	AP-3 complex subunit beta-2	invertebrates
DcWN_00381	5135	0.042	0.73	8.12	5.93	0.00019	4.30E-13	0.0033	0.67	Calpain family cysteine protease	invertebrates
DcWN_00382	3754	17.71	8.36	13.87	8.04	0.25	0.65	0.59	0.45	Guanine-nucleotide-exchange-factor TRIO	invertebrates
DcWN_00383	5404	0	0	0	0.16	1	1	0.0022	0.0078	Zinc finger protein FYVE domain-containing protein, putative	invertebrates
DcWN_00384	5161	11.69	3.51	3.29	2.24	0.051	0.016	0.21	0.62	Fatty acid synthase	invertebrates
DcWN_00385	3731	7.85	8.39	28.68	25.93	1	0.084	0.26	0.88	Beta-mannosidase, putative	invertebrates
DcWN_00386	2270	0.85	0.44	0	2.03	0.43	0.0000035	0.091	1.30E-07	Probable methylcrotonoyl-CoA carboxylase beta chain, mitochondrial	invertebrates
DcWN_00387	3506	1.42	0.98	1.16	3.28	0.64	0.72	0.21	0.26	ADAM 10	invertebrates
DcWN_00388	3001	3.56	3.81	3.63	3.74	1	0.92	0.62	0.98	Exocyst componenet sec8, putative	invertebrates
DcWN_00389	5513	0.079	0.29	2.99	0.92	0.14	4.30E-08	0.29	0.069	GA23868	invertebrates
DcWN_00390	3409	19.71	7.32	7.08	6.99	0.11	0.056	0.59	0.95	DNA replication licensing factor Mcm5	invertebrates
DcWN_00391	3353	6.3	1.78	6.37	2.38	0.042	0.91	0.95	0.14	CG33691, isoform B	invertebrates
DcWN_00392	2730	0.3	1.11	0.56	1.06	0.1	0.7	0.61	0.64	Peptidyl-prolyl cis-trans isomerase G, putative	invertebrates
DcWN_00393	2940	3.18	0.92	3.17	1.63	0.05	0.9	0.85	0.36	Putative uncharacterized protein	invertebrates
DcWN_00394	3841	10.08	3.11	10.16	3.03	0.058	0.91	0.61	0.058	Sister chromatid cohesion protein PDS5-like protein B-A	invertebrates
DcWN_00395	5718	9.7	9.59	10.99	6.05	0.98	1	0.2	0.41	SARTTc5 ORF2 protein	invertebrates
DcWN_00396	7148	2.3	2.07	4.49	4.5	0.9	0.58	0.62	0.96	Viral A-type inclusion protein, putative	invertebrates
DcWN_00397	4754	20.24	4.81	10.48	3.95	0.017	0.24	0.42	0.14	Furin-like protease 2	invertebrates
DcWN_00398	6199	28.38	9.78	39.92	24.45	0.086	0.92	0.46	0.5	Ankyrin-2	invertebrates
DcWN_00399	4256	1.38	0.73	1.97	1.01	0.37	0.92	0.99	0.36	Protein furry	invertebrates
DcWN_00400	3544	31.52	6.98	25.28	20.27	0.012	0.68	0.31	0.77	Ran-binding protein 16	invertebrates
DcWN_00401	4016	6.56	3.05	5.42	4.57	0.24	0.71	1	0.81	Centrosome-associated zinc finger protein CP190	invertebrates
DcWN_00402	4851	12.32	10.77	16.97	20.4	0.86	0.94	0.77	0.99	Timeout	invertebrates
DcWN_00403	5803	11.72	2.45	7.51	2.97	0.0089	0.43	0.85	0.16	TATA-binding protein-associated factor 172	invertebrates
DcWN_00404	2889	9.47	3.67	13.76	10.38	0.14	0.89	0.34	0.71	ATP-binding cassette sub-family B member 6, mitochondrial	invertebrates
DcWN_00405	3545	14.84	15.62	6.45	5.85	1	0.13	0.022	0.88	Class B secretin-like G-protein coupled receptor GPRmth5, putative	invertebrates
DcWN_00406	4344	10.33	5.61	10.41	10.43	0.37	0.91	0.79	0.96	Dynamin	invertebrates
DcWN_00407	4407	9.57	2.97	6.97	8.4	0.059	0.58	0.34	0.99	FACT complex subunit spt16	invertebrates
DcWN_00408	4942	0.86	0.69	2.16	0.98	0.79	0.34	1	0.26	FYVE-containing protein, putative	invertebrates
DcWN_00409	2423	0.19	0.14	1.05	0.07	0.83	0.037	0.33	0.00021	Mediator of DNA damage checkpoint protein 1	invertebrates
DcWN_00410	4040	8.78	5.34	6.27	4.15	0.48	0.55	0.37	0.58	Neuropathy target esterase sws	invertebrates
DcWN_00411	4687	32.94	32.05	67.45	26.24	0.96	0.53	0.41	0.15
DcWN_00412	3167	1.56	0.49	1.89	3.27	0.086	1	0.014	0.68	Bipolar kinesin KRP-130	invertebrates
DcWN_00413	5161	11	11.46	15.63	9.58	1	0.91	0.44	0.5	TBC1 domain family member CG11727	invertebrates
DcWN_00414	4888	3.46	1.34	3.05	3.63	0.14	0.78	0.39	1	Putative helicase Mov10l1	invertebrates
DcWN_00415	11900	8.49	3.29	19.49	17.27	0.13	0.41	0.031	0.86	Titin	invertebrates
DcWN_00416	5568	37.88	15.58	20.99	18.01	0.16	0.29	0.8	0.83	Eukaryotic translation initiation factor 2C 2	invertebrates
DcWN_00417	5138	2	1.78	2.54	4.75	0.89	1	0.4	0.6	Anonymous antigen-2	invertebrates
DcWN_00418	5199	36.31	32.29	23.65	29.23	0.88	0.45	0.52	0.97	Exportin-1	invertebrates
DcWN_00419	4334	1.65	0.34	0.77	0.56	0.014	0.2	0.94	0.69	Filamin-B	invertebrates
DcWN_00420	3563	14.53	4.47	10.18	3.57	0.056	0.53	0.39	0.11	Insulin receptor substrate 1-B	invertebrates
DcWN_00421	4249	7.08	6.42	12.46	12.95	0.9	0.7	0.7	0.99	Endonuclease-reverse transcriptase	invertebrates
DcWN_00422	3602	9.68	9.25	13.18	6.35	0.95	0.95	0.26	0.29	E3 ubiquitin-protein ligase KCMF1	invertebrates
DcWN_00423	3652	9.02	3.07	8.19	5.17	0.086	0.81	0.9	0.54	Neurobeachin	invertebrates
DcWN_00424	4152	1.94	2.52	18.57	11.02	0.89	0.00027	0.075	0.47	cAMP-dependent protein kinase catalytic subunit, putative	invertebrates
DcWN_00425	4400	4.39	2.44	3.99	4.27	0.39	0.81	0.86	1	Guanylate cyclase	invertebrates
DcWN_00426	5712	2.39	1.51	3.53	4.56	0.52	0.88	0.28	0.94	Protein stoned-B	invertebrates
DcWN_00427	5010	23.5	13.35	22.12	14.63	0.41	0.84	0.74	0.58	Puratrophin-1	invertebrates
DcWN_00428	3453	3.56	1.17	2.47	0.88	0.081	0.54	0.36	0.12	Protein tyrosine phosphatse n18, putative	invertebrates
DcWN_00429	4020	2.34	3.66	1.2	2.98	0.7	0.25	0.42	0.35
DcWN_00430	6347	6.62	5.46	8.9	5.69	0.8	0.96	0.68	0.55	Glutamine and serine-rich protein 1	invertebrates
DcWN_00431	8646	7.82	3.14	13.5	9.36	0.15	0.72	0.29	0.62	Cat eye syndrome critical region protein 2 (Fragment)	invertebrates
DcWN_00432	3360	12.86	6.88	16.5	6.45	0.35	0.99	0.57	0.16	Cell division cycle protein 27-like protein	invertebrates
DcWN_00433	4665	2.3	1.71	1.87	3.82	0.71	0.7	0.59	0.52	Ribonuclease III, putative	invertebrates
DcWN_00434	3579	6.54	6.83	1.5	5.34	1	0.0056	0.37	0.12	Probable valine--tRNA ligase, cytoplasmic	invertebrates
DcWN_00435	4675	11.1	22.46	18.68	11.03	0.42	0.75	0.075	0.47
DcWN_00436	3756	8.81	5.51	8.55	4.6	0.51	0.87	0.44	0.39	Protein C1orf9-like protein	invertebrates
DcWN_00437	4419	10.88	12.87	15.36	7.61	0.97	0.92	0.16	0.32
DcWN_00438	6512	5.23	4.1	7.88	5.88	0.75	0.86	1	0.69	TATA element modulatory factor	invertebrates
DcWN_00439	3816	9.64	3.47	16.04	3.62	0.1	0.76	0.69	0.016
DcWN_00440	4277	1.78	1.14	3.71	0.56	0.55	0.53	0.09	0.0021	Trafficking protein particle complex subunit 10	invertebrates
DcWN_00441	3192	3.6	3.32	5.13	9.4	0.92	0.91	0.34	0.62	HIRA-interacting protein 3	invertebrates
DcWN_00442	6407	5.59	1.06	3.31	1.37	0.0055	0.36	0.92	0.19	Ankyrin repeat and KH domain-containing protein mask	invertebrates
DcWN_00443	3896	2.2	1.56	5.42	4.43	0.66	0.35	0.34	0.79	Contactin	invertebrates
DcWN_00444	5668	10.26	5.47	17.24	14.08	0.35	0.75	0.43	0.78	Ubiquitin carboxyl-terminal hydrolase 7	invertebrates
DcWN_00445	5473	10.95	3.6	7.47	6.76	0.073	0.5	0.78	0.88	Structural maintenance of chromosomes protein	invertebrates
DcWN_00446	3665	6.2	6.01	6.86	8.55	0.96	0.99	1	0.97	Putative reverse transcriptase	invertebrates
DcWN_00447	4126	10.13	6.49	10.81	27.09	0.53	0.96	0.088	0.33	Putative uncharacterized protein (Fragment)	invertebrates
DcWN_00448	2998	2.78	0.75	1.38	1.52	0.04	0.23	0.71	1	Probable exosome complex exonuclease RRP44	invertebrates
DcWN_00449	4898	17.61	5.02	11.68	6.27	0.04	0.47	0.88	0.38	Translational activator gcn1	invertebrates
DcWN_00450	5289	8.36	3.36	11.86	4.93	0.15	0.91	1	0.19
DcWN_00451	3782	6.34	2.27	7.48	7.33	0.11	1	0.23	0.94	Hamartin	invertebrates
DcWN_00452	4314	2.27	2.35	6.27	6.51	1	0.25	0.36	0.99	Receptor protein tyrosine phosphatase, putative	invertebrates
DcWN_00453	4028	6.48	3.87	6.8	5.14	0.46	0.94	0.94	0.71	Wings apart-like protein	invertebrates
DcWN_00454	5412	1	0.22	0.36	1.31	0.023	0.08	0.028	0.13	Protease, reverse transcriptase, ribonuclease H, integrase (Fragment)	invertebrates
DcWN_00455	5857	25.88	10.91	22.61	18.03	0.18	0.77	0.91	0.76	Probable ATP-dependent RNA helicase spindle-E	invertebrates
DcWN_00456	2994	28.66	6.06	30.7	29.11	0.0093	0.96	0.048	0.92	Protein CRM-1, isoform b	invertebrates
DcWN_00457	4444	15.84	3.52	2.23	0.8	0.012	0.00018	0.0015	0.13	Protocadherin 15	invertebrates
DcWN_00458	3499	18.76	6.4	13.05	9.88	0.085	0.52	0.97	0.71	Diacylglycerol kinase theta	invertebrates
DcWN_00459	3986	2.67	3.2	2.71	4.27	0.97	0.92	0.95	0.77	Putative uncharacterized protein	invertebrates
DcWN_00460	3285	2.76	1.03	4.36	3.51	0.13	0.82	0.21	0.77	Metastasis suppressor protein 1	invertebrates
DcWN_00461	10364	2.1	1.48	5.53	32.85	0.64	0.28	0.0000021	0.011	Novex-3, putative	invertebrates
DcWN_00462	3398	78.62	21.46	60.08	23.62	0.032	0.62	0.75	0.16	Lingerer, putative	invertebrates
DcWN_00463	6976	4.96	4.09	1.9	3.24	0.8	0.076	0.38	0.69	Protein FAM46A	invertebrates
DcWN_00464	2838	14.48	5.55	18.02	10.52	0.13	1	0.77	0.46	Transporter, major facilitator family	bacteria
DcWN_00465	6371	14.19	7.52	35.75	27.6	0.34	0.32	0.14	0.73	CAP isoform A	invertebrates
DcWN_00466	3550	18.65	8.89	17.88	19.76	0.26	0.86	0.59	1	Ubiquitin carboxyl-terminal hydrolase	invertebrates
DcWN_00467	3272	3.92	2.63	1.72	2.63	0.59	0.14	0.65	0.8
DcWN_00468	6116	6.91	1.64	5.36	2.5	0.018	0.64	0.99	0.27	Zinc finger protein 507	invertebrates
DcWN_00469	3839	12.15	13.47	29.49	13.44	1	0.35	0.63	0.25
DcWN_00470	5539	8.86	2.91	16.49	7.94	0.074	0.64	0.37	0.29	Clathrin heavy chain	invertebrates
DcWN_00471	5276	4.21	1.15	2.13	2.34	0.037	0.23	0.7	1	DNA-dependent protein kinase catalytic subunit	invertebrates
DcWN_00472	4337	13.45	4.28	10.7	6.16	0.064	0.67	1	0.45	DIS3-like exonuclease 2	invertebrates
DcWN_00473	3296	8.34	5.16	11.32	12.55	0.5	0.95	0.49	1	Pre-mRNA splicing factor, putative	invertebrates
DcWN_00474	2915	1.2	0.91	5.51	2.17	0.74	0.034	0.54	0.17	Serine/threonine-protein kinase VRK1, putative	invertebrates
DcWN_00475	5328	4.02	1.23	5.46	3.33	0.057	0.95	0.38	0.5	HEAT repeat-containing protein 7A	invertebrates
DcWN_00476	3302	16.14	4.14	11.89	4.54	0.025	0.58	0.75	0.15	YTH domain family protein 2	invertebrates
DcWN_00477	6138	14.16	5.77	13.75	11.78	0.16	0.87	0.68	0.82	Probable cation-transporting ATPase W08D2.5	invertebrates
DcWN_00478	3601	9.11	4.63	5.44	2.61	0.31	0.37	0.13	0.3	Axin-1	invertebrates
DcWN_00479	4362	27.11	16.27	38.95	31.35	0.46	0.9	0.75	0.77	Tyrosine-protein phosphatase 10D	invertebrates
DcWN_00480	2492	27	22.85	22.49	26.1	0.83	0.72	0.79	1	Thiamin pyrophosphokinase	invertebrates
DcWN_00481	3407	4.59	0.37	2.87	3.19	0.000043	0.42	0.0034	1	Cysteine/serine-rich nuclear protein 3	invertebrates
DcWN_00482	3414	8.16	2.14	7.54	3.47	0.029	0.83	0.93	0.26	Tyrosine phosphatase, non-receptor type nt6	invertebrates
DcWN_00483	2604	33.35	15.07	30.25	17.98	0.22	0.81	0.83	0.47	Tetratricopeptide repeat protein 14-like protein	invertebrates
DcWN_00484	2692	5.73	5.83	0.91	0.93	1	0.00068	0.00014	0.98	Techylectin-5B	invertebrates
DcWN_00485	3276	5.33	6.55	5.08	8.49	0.94	0.86	0.92	0.71	Probable pre-mRNA-splicing factor ATP-dependent RNA helicase mog-4	invertebrates
DcWN_00486	2365	3.43	1.07	2.2	2.76	0.069	0.45	0.45	0.97	Polynucleotide 5'-hydroxyl-kinase NOL9	invertebrates
DcWN_00487	8199	2.76	1.82	2.22	1.63	0.56	0.69	0.52	0.69	Tyrosine-protein kinase	invertebrates
DcWN_00488	3770	19.83	12.26	10.19	10.1	0.49	0.23	0.42	0.95	Structural maintenance of chromosomes protein	invertebrates
DcWN_00489	4595	2.41	2.14	0.071	2.19	0.88	2.60E-08	0.67	0.0000022	Retrovirus-related Pol polyprotein from transposon 412	invertebrates
DcWN_00490	4181	8.94	4.32	10.3	7.84	0.27	1	0.82	0.71	Viral A-type inclusion protein, putative	invertebrates
DcWN_00491	3277	10.44	3.87	15.06	11.66	0.12	0.9	0.28	0.73
DcWN_00492	5016	14.14	16.6	23.48	25.44	0.98	0.76	0.98	1	Iron-sulfur cluster assembly 1-like protein, mitochondrial	invertebrates
DcWN_00493	5728	12.99	10.9	11.64	6.76	0.82	0.79	0.18	0.45	Carboxypeptidase D	invertebrates
DcWN_00494	3029	5.21	2.43	4.37	5.07	0.25	0.73	0.66	1	BTB/POZ domain-containing protein 7	invertebrates
DcWN_00495	4324	2.55	2.44	5.65	3.33	0.95	0.45	0.97	0.47	cGMP-specific 3',5'-cyclic phosphodiesterase	invertebrates
DcWN_00496	3326	4.7	3.86	2.58	2.16	0.8	0.3	0.13	0.81	Serine/threonine-protein phosphatase 2A regulatory subunit B'' subunit alpha	invertebrates
DcWN_00497	4590	14.67	8.95	10.09	18.77	0.48	0.51	0.65	0.6	Retrovirus-related Pol polyprotein from transposon 297	invertebrates
DcWN_00498	5442	2.26	0.37	0.68	0.86	0.0031	0.029	0.56	0.96	Disintegrin and metalloproteinase domain-containing protein 12	invertebrates
DcWN_00499	2666	0.8	0.6	7.07	5.08	0.75	0.00068	0.0034	0.66	D-glucuronyl C5-epimerase	invertebrates
DcWN_00500	5372	9.73	5.59	10.46	8.94	0.42	0.96	0.94	0.82	Transcriptional regulator ATRX homolog	invertebrates
DcWN_00501	3645	3.38	2.9	4.81	6.15	0.85	0.91	0.64	0.95	TBC1 domain family member 25	invertebrates
DcWN_00502	3258	15.89	5.4	16.79	12.97	0.083	0.95	0.5	0.73	Double-stranded RNA-specific editase 1	invertebrates
DcWN_00503	3479	11.85	13.26	12.56	14.79	1	0.95	0.76	1	Vacuolar protein sorting-associated protein 41-like protein	invertebrates
DcWN_00504	4195	10.62	12.08	32.84	40	1	0.16	0.21	0.98	Putative uncharacterized protein	invertebrates
DcWN_00505	6114	13.28	6.49	13.88	14.05	0.28	0.94	0.62	0.97	Probable multidrug resistance-associated protein lethal(2)03659	invertebrates
DcWN_00506	2477	4.95	4.57	16.45	11.93	0.92	0.13	0.42	0.67	Protein turtle	invertebrates
DcWN_00507	3623	24.18	6.26	30.07	11.37	0.026	1	0.81	0.14	Myotubularin-related protein 3	invertebrates
DcWN_00508	5852	26.44	10.8	37.87	9.28	0.16	0.9	0.47	0.023
DcWN_00509	4419	6.27	4.71	9.91	6.03	0.71	0.81	0.91	0.5	Zinc finger protein, putative	invertebrates
DcWN_00510	3171	36.24	12.22	26.82	18.92	0.08	0.59	0.97	0.64	Programmed cell death 6-interacting protein	invertebrates
DcWN_00511	4163	1.84	1.3	1.21	0.56	0.66	0.49	0.054	0.3	A disintegrin and metalloproteinase with thrombospondin motifs 9	invertebrates
DcWN_00512	5041	18.16	10.01	15.58	11.85	0.38	0.75	0.83	0.71	Mondoa, putative	invertebrates
DcWN_00513	5324	11.83	3.86	6.61	5.85	0.071	0.3	0.99	0.86	Virilizer	invertebrates
DcWN_00514	2600	20.19	25.44	1.93	0.77	0.92	0.00001	1.60E-10	0.2	Dusky-like, isoform A	invertebrates
DcWN_00515	4906	20.7	18.62	65.23	20.23	0.89	0.15	0.73	0.066	Endonuclease-reverse transcriptase HmRTE-e01	invertebrates
DcWN_00516	4425	2.07	1.62	3.97	6.21	0.76	0.61	0.13	0.78	Viral a-type inclusion protein repeat-containing protein, putative	invertebrates
DcWN_00517	6035	5.15	3.43	5.83	6.09	0.57	1	0.84	0.99	Zinc finger MYND domain-containing protein 11	invertebrates
DcWN_00518	2886	10.53	3.29	8.67	8.11	0.062	0.71	0.48	0.91	ATP-dependent RNA helicase, putative	invertebrates
DcWN_00519	3915	4.3	2.54	7.42	4.95	0.45	0.73	0.74	0.59	Formin-like protein	invertebrates
DcWN_00520	4576	3.91	4.18	2.32	5.58	1	0.37	0.95	0.37	Zinc finger matrin-type protein CG9776	invertebrates
DcWN_00521	4240	4.36	2.53	4.63	2.46	0.43	0.95	0.61	0.38	PERQ amino acid-rich with GYF domain-containing protein 2	invertebrates
DcWN_00522	4679	2.89	4.11	5.22	8.01	0.79	0.67	0.74	0.79	Abnormal long morphology protein, putative	invertebrates
DcWN_00523	2989	2.8	1.53	4.18	2.75	0.39	0.87	0.83	0.58	Breast cancer anti-estrogen resistance protein 3-like protein	invertebrates
DcWN_00524	3296	5.97	1.22	7.55	9.99	0.0088	1	0.0033	0.92	Poly [ADP-ribose] polymerase	invertebrates
DcWN_00525	3582	17.78	6.46	18.89	9.89	0.11	0.95	0.98	0.36	Serine/threonine-protein kinase N2	invertebrates
DcWN_00526	4635	2.67	1.36	1.75	1.01	0.32	0.47	0.34	0.46	Rap GTPase-activating protein, putative	invertebrates
DcWN_00527	5030	5.3	1.6	3.75	2.82	0.054	0.55	0.85	0.71	Cell division cycle 2-like protein kinase	invertebrates
DcWN_00528	4507	1.97	1.42	3.56	3.19	0.67	0.68	0.58	0.87	Transcription factor TFIIIB component B''-like protein	invertebrates
DcWN_00529	3301	2.44	1.57	0.27	1.45	0.55	0.00013	0.56	0.039	Putative leucine rich protein	invertebrates
DcWN_00530	4592	9.77	6.48	9.74	4.77	0.57	0.9	0.32	0.31	Reverse transcriptase (Fragment)	invertebrates
DcWN_00531	4642	4.04	3.07	4.42	7.27	0.72	0.98	0.52	0.72	Retrovirus-related Pol polyprotein from transposon 297	invertebrates
DcWN_00532	3202	23.96	16.27	17.81	16.37	0.59	0.59	0.64	0.89	Peroxisomal membrane protein 70 abcd3, putative	invertebrates
DcWN_00533	4172	16.94	15.41	14.77	48.07	0.9	0.77	0.25	0.15	Protein toll, putative	invertebrates
DcWN_00534	2497	21.87	30.81	17.32	16.01	0.8	0.66	0.1	0.9	Acyl-CoA reductase	invertebrates
DcWN_00535	2904	4.13	18.03	78.64	20.18	0.03	0.0000012	0.77	0.029	Viral A-type inclusion protein, putative	invertebrates
DcWN_00536	4357	5.5	2.68	7.02	6	0.28	1	0.58	0.82	Bromodomain and WD repeat-containing protein 2	invertebrates
DcWN_00537	3325	5.7	3.3	7.16	6.2	0.44	1	0.78	0.84	CG11870, isoform D	invertebrates
DcWN_00538	4035	16.11	14.84	21.51	27.34	0.91	0.96	0.8	0.95	2-oxoglutarate dehydrogenase, mitochondrial	invertebrates
DcWN_00539	3584	21.47	12.1	16.22	17.05	0.4	0.61	1	0.99	TFIIH basal transcription factor complex helicase repD subunit	invertebrates
DcWN_00540	7169	0.65	0.62	0	0	0.94	3.30E-09	2.00E-10	1	DNA-directed RNA polymerase	invertebrates
DcWN_00541	6422	17.4	8.31	15.72	12.27	0.26	0.8	1	0.74	Cytoplasmic FMR1-interacting protein	invertebrates
DcWN_00542	2940	6.67	6.63	2.95	2.34	0.98	0.14	0.017	0.76	Nuclear valosin-containing protein-like protein	invertebrates
DcWN_00543	3619	9.15	4.66	6.87	5.29	0.31	0.61	0.78	0.73	CG11321, isoform B	invertebrates
DcWN_00544	3534	15.25	6.22	15.36	7.5	0.16	0.91	0.85	0.3	Protein transport protein Sec24C	invertebrates
DcWN_00545	4208	3.27	3.6	3.16	3.41	1	0.88	0.58	1	GA26587	invertebrates
DcWN_00546	8480	14.63	16.34	17.32	21.96	1	1	0.95	0.96	Putative NFX1-type zinc finger-containing protein 1	invertebrates
DcWN_00547	3782	7.27	3.24	8.59	4.7	0.22	1	1	0.4	Symplekin, putative	invertebrates
DcWN_00548	3781	5.36	3.2	8.48	5.56	0.46	0.81	0.86	0.58	Ubiquitin carboxyl-terminal hydrolase	invertebrates
DcWN_00549	2637	4.35	1.28	3.87	4.76	0.055	0.79	0.16	0.98	Putative uncharacterized protein	invertebrates
DcWN_00550	3053	4.32	5.05	12.95	15.63	0.99	0.19	0.26	0.99	G-protein coupled receptor Mth2	invertebrates
DcWN_00551	4707	8.22	11.41	13.24	7.87	0.82	0.79	0.26	0.48	Endonuclease-reverse transcriptase	invertebrates
DcWN_00552	3234	4.21	2.4	8.92	7.03	0.43	0.5	0.31	0.75	Phosphofurin acidic cluster sorting protein 2	invertebrates
DcWN_00553	5784	9.52	4.08	18.4	13	0.19	0.59	0.24	0.64	Zinc finger protein 585B	invertebrates
DcWN_00554	2571	20.63	8.79	13.17	12.93	0.19	0.43	1	0.94	Putative ATP-dependent RNA helicase DDX43	invertebrates
DcWN_00555	3452	8.44	9.18	10.4	11.33	1	1	0.87	1	Tyrosine-protein phosphatase corkscrew, putative	invertebrates
DcWN_00556	3214	25.24	10.11	8.66	7.57	0.15	0.045	0.33	0.85	Putative polypyrimidine tract binding protein	invertebrates
DcWN_00557	3955	3.91	2.54	3.16	3.54	0.56	0.69	0.99	1	ATP-dependent helicase brm	invertebrates
DcWN_00558	4271	2.09	10	12.11	6.2	0.02	0.0078	0.18	0.34	PDZ and LIM domain protein Zasp	invertebrates
DcWN_00559	4214	0.88	0.25	0.79	2.45	0.066	0.83	0.0018	0.2	Regulator of nonsense transcripts 1	invertebrates
DcWN_00560	3805	16.48	5.91	13.45	7.55	0.1	0.7	0.9	0.42	Putative uncharacterized protein	invertebrates
DcWN_00561	3785	23.96	9.53	21.83	17.99	0.15	0.81	0.77	0.79	Protein ariadne-2	invertebrates
DcWN_00562	4085	2.07	3.6	5.95	4.66	0.59	0.22	0.92	0.75
DcWN_00563	3382	9.78	7.92	11.03	15.68	0.78	1	0.72	0.86	Serine/threonine-protein phosphatase PP-V, putative	invertebrates
DcWN_00564	6616	21.79	6.37	12.99	6.77	0.044	0.36	0.71	0.35	DNA-directed RNA polymerase II subunit RPB1	invertebrates
DcWN_00565	7337	6.76	11.43	12.15	18.76	0.61	0.67	0.92	0.78	Viral A-type inclusion protein, putative	invertebrates
DcWN_00566	2673	4.97	7.97	0.38	0.14	0.67	0.0000061	1.50E-11	0.3	Glucose dehydrogenase	invertebrates
DcWN_00567	3659	5.95	4.62	7.14	5.2	0.74	1	0.78	0.67	Polypeptide N-acetylgalactosaminyltransferase 1	invertebrates
DcWN_00568	4584	6.06	0.99	10.13	3.8	0.0024	0.75	0.13	0.14	Testis development protein nyd-sp29	invertebrates
DcWN_00569	4150	13.08	15.7	2.83	2.87	0.96	0.0033	0.00029	0.97	CG12075, isoform A	invertebrates
DcWN_00570	8312	0.78	0.47	1.49	0.74	0.49	0.62	0.96	0.33	Dynein beta chain, ciliary	invertebrates
DcWN_00571	4036	9.98	8.34	10.09	10.39	0.82	0.91	0.88	0.98	Host cell factor	invertebrates
DcWN_00572	3467	1.84	1.46	0.99	3.08	0.78	0.3	0.66	0.2	Anoctamin	invertebrates
DcWN_00573	3041	15.84	8.89	17.56	15.59	0.4	0.99	0.85	0.86	GMP synthase, putative	invertebrates
DcWN_00574	2515	0.21	0.48	0.54	1.46	0.45	0.47	0.34	0.32	Retrovirus-related Pol polyprotein from transposon TNT 1-94	invertebrates
DcWN_00575	3112	3.83	2.71	3.46	8.5	0.65	0.81	0.25	0.35	Retrovirus-related Pol polyprotein from transposon 17.6	invertebrates
DcWN_00576	6187	9.8	8.72	22.46	20.04	0.88	0.41	0.55	0.86	Cubilin	invertebrates
DcWN_00577	3686	1.1	1.04	0.44	1.45	0.95	0.13	0.99	0.19	Nuclear pore complex protein Nup155	invertebrates
DcWN_00578	3473	9.36	3.52	5.42	3.02	0.12	0.34	0.47	0.42	Mediator of RNA polymerase II transcription subunit 14	invertebrates
DcWN_00579	2720	7.73	2.69	12.06	5.79	0.1	0.82	0.63	0.29
DcWN_00580	3025	16.75	4.82	12.45	6.37	0.043	0.59	0.94	0.34	Solute carrier family 12 member 9	invertebrates
DcWN_00581	3054	19.66	1.48	11.94	9.96	0.000014	0.38	0.01	0.8	Nose resistant to fluoxetine protein 6	invertebrates
DcWN_00582	3048	6.24	3.77	5.18	5.45	0.48	0.72	1	1	DENN domain-containing protein 2A, putative	invertebrates
DcWN_00583	3143	10.58	2.47	9.39	5.47	0.017	0.79	0.6	0.46	Cleavage and polyadenylation specificity factor subunit 1	invertebrates
DcWN_00584	3220	14.86	8.63	10.53	10.98	0.43	0.55	0.9	0.99	Tuftelin-interacting protein 11	invertebrates
DcWN_00585	4995	16.6	15.08	22.14	18.62	0.9	0.96	0.87	0.81
DcWN_00586	2566	23.55	9.72	7.83	6.69	0.17	0.038	0.26	0.82	Ken and barbie protein	invertebrates
DcWN_00587	3025	17.9	14.29	32.35	26	0.77	0.67	0.81	0.77	Endothelin-converting enzyme 1	invertebrates
DcWN_00588	3283	8.38	5.08	10.77	7.26	0.48	0.99	1	0.6	Putative uncharacterized protein	invertebrates
DcWN_00589	3231	12.29	7.33	18.77	7.77	0.46	0.84	0.7	0.19	Huntingtin-interacting protein, putative	invertebrates
DcWN_00590	3399	2.58	3.39	8.44	4.32	0.88	0.14	0.9	0.35	Endonuclease-reverse transcriptase	invertebrates
DcWN_00591	5891	7.09	6.88	7.99	10.86	0.96	1	0.95	0.9	Rho GTPase activating protein, putative	invertebrates
DcWN_00592	2921	13	6.76	4.19	3.48	0.33	0.034	0.1	0.8	Cys-loop ligand-gated ion channel subunit-like protein	invertebrates
DcWN_00593	9829	1.47	0.39	2.26	1.11	0.034	0.84	0.34	0.31	Basement membrane-specific heparan sulfate proteoglycan core protein (Fragment)	invertebrates
DcWN_00594	3094	6.91	1.75	1.95	4.17	0.026	0.018	0.52	0.48	DNA replication licensing factor Mcm2	invertebrates
DcWN_00595	2600	0	0	0	0.5	1	1	0.00024	0.00099	Hairy/enhancer-of-split related with YRPW motif protein 2	invertebrates
DcWN_00596	2376	57.32	104.95	35.99	35.99	0.52	0.41	0.013	0.96	Innexin inx2	invertebrates
DcWN_00597	6534	4.23	2.79	4.24	3.1	0.56	0.9	0.76	0.68	Transcription-associated protein 1	invertebrates
DcWN_00598	4275	9.52	2.89	11.41	6.74	0.054	1	0.54	0.47	Protein dopey-1-like protein (Fragment)	invertebrates
DcWN_00599	4843	11.57	6.15	12.19	14.39	0.35	0.95	0.53	1	ORF B	viruses
DcWN_00600	2161	4.27	1.85	5.88	3.58	0.21	0.94	0.76	0.51	Rasputin	invertebrates
DcWN_00601	3969	18.92	11.45	27.38	18.12	0.47	0.89	0.95	0.58	Dynactin subunit 1	invertebrates
DcWN_00602	3840	3.73	0.81	1.58	0.67	0.013	0.13	0.46	0.23	Lupus la ribonucleoprotein	invertebrates
DcWN_00603	3046	1.52	1.24	1.34	1.25	0.81	0.8	0.67	0.92	Protein suppressor of hairy wing	invertebrates
DcWN_00604	3351	6.33	4.71	7.28	5.01	0.7	1	0.71	0.62	Bifunctional protein NCOAT	invertebrates
DcWN_00605	5037	4.69	11.22	18.76	8.76	0.28	0.056	0.37	0.27	Clan CA, family C19, ubiquitin hydrolase-like cysteine peptidase	invertebrates
DcWN_00606	4252	1.79	5.17	5.23	3.69	0.16	0.21	0.29	0.64	Putative ATP-dependent RNA helicase DHX57	invertebrates
DcWN_00607	5020	10.9	9.81	8.35	7.94	0.89	0.63	0.4	0.92	Chloride channel protein 2	invertebrates
DcWN_00608	4743	8.83	3.82	9.26	4.35	0.2	0.94	0.79	0.27
DcWN_00609	4537	5.9	4.6	6.26	4.18	0.75	0.95	0.53	0.59
DcWN_00610	5179	4.06	0.85	6.58	2.23	0.0098	0.79	0.42	0.094	Fragile site-associated protein	invertebrates
DcWN_00611	3527	8.13	2.31	9.56	5.81	0.042	1	0.46	0.5	Stress-activated protein kinase JNK	invertebrates
DcWN_00612	4106	6.17	2.79	10.95	5.96	0.23	0.69	0.64	0.4
DcWN_00613	5839	4.75	3.9	6.42	4.67	0.8	0.95	0.84	0.67	WD repeat domain-containing protein, putative	invertebrates
DcWN_00614	7080	0.4	0.37	0.52	1.14	0.91	1	0.27	0.46
DcWN_00615	3403	5.13	4.02	6.67	2.93	0.76	0.99	0.31	0.23	Breast carcinoma-amplified sequence 3	invertebrates
DcWN_00616	2848	15.59	10.93	20.04	16.8	0.63	0.99	0.98	0.81
DcWN_00617	4250	2.6	2.17	1.59	1.44	0.82	0.4	0.24	0.88	Tankyrase-1	invertebrates
DcWN_00618	3552	6.61	4.37	10.12	5.45	0.56	0.84	0.88	0.39	Mediator of RNA polymerase II transcription subunit 25	invertebrates
DcWN_00619	5740	0.23	1.7	55.21	17.58	0.0029	1.50E-15	0.00066	0.072
DcWN_00620	3067	5	5.91	2.57	1.94	0.98	0.25	0.012	0.71	Nose resistant to fluoxetine protein 6	invertebrates
DcWN_00621	12303	2.11	1.08	0	4.15	0.32	2.40E-15	0.13	1.40E-16	Putative gag-pol protein	invertebrates
DcWN_00622	4928	15.26	4.48	13.49	10.85	0.046	0.78	0.49	0.77	Importin-7	invertebrates
DcWN_00623	3080	11.53	4.76	15.31	9.98	0.17	0.97	0.65	0.57	BTB/POZ domain-containing protein KCTD3	invertebrates
DcWN_00624	3349	14.02	3.53	8.37	7.29	0.023	0.37	0.67	0.84	Membrane-bound transcription factor site 1 protease, putative	invertebrates
DcWN_00625	2029	7.27	7.32	3.75	10.57	1	0.25	1	0.25	Pre-mRNA-processing factor 17	invertebrates
DcWN_00626	3998	9.98	4.2	7.88	7.46	0.18	0.66	0.84	0.92	DNA-directed RNA polymerase I subunit RPA2	invertebrates
DcWN_00627	5375	8.64	3.43	10.99	3.98	0.15	1	0.81	0.12	Woc protein, putative	invertebrates
DcWN_00628	6681	1.6	0.3	0.72	2.83	0.007	0.16	0.0017	0.085	Partitioning defective 3	invertebrates
DcWN_00629	5035	16.58	13.55	0.88	0.75	0.79	8.40E-08	2.70E-08	0.85	Chitin synthase 1 variant b	invertebrates
DcWN_00630	4703	5.88	1.29	8.97	2.72	0.012	0.84	0.66	0.062	CLIP-associating protein	invertebrates
DcWN_00631	2721	6	2.49	7.35	4.18	0.18	1	0.9	0.44	Furin-like protease 1, isoform 1-CRR	invertebrates
DcWN_00632	4805	8.26	5.46	2.57	3.34	0.56	0.028	0.18	0.94	DNA polymerase alpha catalytic subunit	invertebrates
DcWN_00633	5220	10.27	6.7	4.63	2.98	0.55	0.15	0.05	0.56	Cadherin-87A	invertebrates
DcWN_00634	3573	9.97	6.27	8.73	13.96	0.51	0.77	0.58	0.75	Viral A-type inclusion protein, putative	invertebrates
DcWN_00635	4009	8.5	1.9	6.49	2.6	0.013	0.63	0.97	0.17	Death-inducer obliterator 1	invertebrates
DcWN_00636	3089	8.22	5.65	2.87	4.77	0.61	0.052	0.45	0.72	DNA mismatch repair protein spellchecker 1	invertebrates
DcWN_00637	2870	7.06	2.42	4.72	16.71	0.089	0.48	0.0081	0.11	Pol-like protein (Fragment)	invertebrates
DcWN_00638	5763	17.53	9.64	22.78	12.46	0.38	0.98	0.92	0.4	GA30222, isoform C	invertebrates
DcWN_00639	4779	7.21	1.24	6.58	4.19	0.0032	0.81	0.2	0.54	Enhancer of polycomb-like protein 1	invertebrates
DcWN_00640	5937	6.05	6.62	5.07	3.6	1	0.73	0.12	0.65	Zinc finger FYVE domain-containing protein 28	invertebrates
DcWN_00641	7060	4.98	4.69	4.65	4.59	0.94	0.83	0.61	0.95	Adenomatous polyposis coli protein	invertebrates
DcWN_00642	3168	6.46	5.27	7.5	9.78	0.79	1	0.79	0.93	Bestrophin-2	invertebrates
DcWN_00643	2904	5.47	3.74	4.68	5.72	0.6	0.75	0.99	0.98
DcWN_00644	2924	16.14	12.52	10.44	17.1	0.74	0.45	0.97	0.73	Nijmegen breakage syndrome	invertebrates
DcWN_00645	2830	10.68	3.8	5.92	5.53	0.1	0.3	1	0.91	Retinoblastoma-like protein 1	invertebrates
DcWN_00646	4599	12.94	4.74	6.61	5.25	0.11	0.23	0.76	0.76	DNA-directed RNA polymerase I subunit RPA1	invertebrates
DcWN_00647	2940	1.53	0.93	0.46	2.68	0.5	0.043	0.34	0.022	Coiled-coil domain-containing protein 111	invertebrates
DcWN_00648	2826	11.25	6.5	15.27	12.65	0.43	0.95	0.74	0.8	Kinesin-like protein KIF18A	invertebrates
DcWN_00649	3100	13.01	6.51	34.69	30.64	0.3	0.27	0.053	0.85	Endothelin-converting enzyme 1	invertebrates
DcWN_00650	3022	2.49	1.01	1.97	2.85	0.17	0.67	0.35	0.85	WD repeat-containing protein mio	invertebrates
DcWN_00651	5134	9.7	3.14	7.76	5.93	0.069	0.68	0.77	0.72	WD repeat-containing protein 7	invertebrates
DcWN_00652	3579	14.44	30.31	17.81	33.09	0.39	1	0.74	0.61	ATP-binding cassette sub-family F member 1	invertebrates
DcWN_00653	4086	0.091	0.2	0	0.33	0.55	0.037	0.94	0.00074	SWI/SNF-related matrix-associated actin-dependent regulator of chromatin subfamily A containing DEAD/H box 1 homolog	invertebrates
DcWN_00654	4713	9.02	2.81	13.97	10.99	0.06	0.83	0.12	0.75	Thrombospondin type-1 domain-containing protein 7B	invertebrates
DcWN_00655	3554	16.01	8.17	16.38	13.9	0.31	0.92	0.88	0.82	UPF0636 protein C4orf41-like protein	invertebrates
DcWN_00656	2342	8.99	5.24	8.2	6.08	0.44	0.82	0.81	0.69	Zinc finger protein, putative	invertebrates
DcWN_00657	3119	7.04	8.51	8.3	7.42	0.95	1	0.49	0.87	Putative RNA-binding protein 15B	invertebrates
DcWN_00658	3079	1.13	0.59	1.28	1.14	0.39	1	0.78	0.87	Fhos, isoform A	invertebrates
DcWN_00659	4135	9.83	2.97	12.3	5.14	0.053	1	0.87	0.2	Serine/arginine repetitive matrix protein 2	invertebrates
DcWN_00660	2432	12.09	19.55	10.87	16.12	0.66	0.8	0.42	0.82	Ubiquinone biosynthesis monooxygenase COQ6	invertebrates
DcWN_00661	4456	14.27	11.95	21.07	33.7	0.82	0.88	0.33	0.75	Uncharacterized protein	invertebrates
DcWN_00662	2715	10.4	15.38	4.82	10.89	0.76	0.17	0.28	0.42	Pdz domain protein arc, putative	invertebrates
DcWN_00663	3780	6.23	3.98	4.03	5.62	0.53	0.45	1	0.88	S-adenosyl-L-methionine-dependent methyltransferase ftsjd2	invertebrates
DcWN_00664	4962	17.48	12.23	17.76	11.46	0.63	0.91	0.56	0.56	DDB1- and CUL4-associated factor-like 1	invertebrates
DcWN_00665	3726	15.33	16.71	22.45	30.68	1	0.88	0.8	0.89	Anoctamin	invertebrates
DcWN_00666	2962	14.66	8.06	2.57	6.72	0.38	0.00088	0.44	0.3	Abc transporter	invertebrates
DcWN_00667	5426	1.14	0.16	2.09	0.8	0.0019	0.67	0.069	0.15	E3 ubiquitin-protein ligase UBR1	invertebrates
DcWN_00668	6419	8.08	3.23	5.39	2.4	0.15	0.48	0.33	0.24	Dedicator of cytokinesis protein 9	invertebrates
DcWN_00669	2040	9.21	14.72	4.98	10.39	0.67	0.29	0.28	0.5	Protein DDI1-like protein 2	invertebrates
DcWN_00670	3157	15.63	8.7	5.53	4.14	0.39	0.052	0.068	0.7	Poly(A) polymerase gamma	invertebrates
DcWN_00671	4948	14.38	11.02	14.36	9.44	0.73	0.9	0.46	0.57	Protein kintoun	invertebrates
DcWN_00672	3260	20.79	12.64	11.22	6.84	0.48	0.27	0.11	0.5	Glycine dehydrogenase [decarboxylating], mitochondrial	invertebrates
DcWN_00673	6914	7.21	3.61	6.63	3.69	0.3	0.82	0.67	0.42	Myosin-I heavy chain	invertebrates
DcWN_00674	5048	3.47	6.95	8.69	6.57	0.44	0.33	0.57	0.71	High-affinity cAMP-specific and IBMX-insensitive 3',5'-cyclic phosphodiesterase, putative	invertebrates
DcWN_00675	3160	0	1.14	7.74	4.88	1.50E-07	1.90E-14	0.088	0.54
DcWN_00676	2494	4.57	13.91	1.28	1.34	0.13	0.02	0.0000028	0.99	Salivary plasminogen activator beta, putative	invertebrates
DcWN_00677	4327	0.82	0.46	2.93	1.49	0.45	0.1	0.25	0.35	Ankyrin repeat and sterile alpha motif domain-containing protein 1B	invertebrates
DcWN_00678	3253	1.61	1.09	1.1	2.9	0.62	0.54	0.42	0.31	Putative terminal uridylyl transferase 1, U6 snRNA-specific-like protein	invertebrates
DcWN_00679	5511	18.57	7.79	7.45	4.82	0.17	0.091	0.18	0.56	Tyrosine-protein phosphatase 10D	invertebrates
DcWN_00680	5212	3.32	3.33	4.26	3.92	0.99	0.99	0.82	0.89	Huntingtin	invertebrates
DcWN_00681	4644	4.41	5.13	6.54	7.01	0.99	0.87	0.97	1	WD repeat-containing protein 44	invertebrates
DcWN_00682	2383	14.29	4.96	13.1	14.74	0.092	0.82	0.29	1	Transcription initiation factor ia, putative	invertebrates
DcWN_00683	5695	6.44	2.14	7.87	4.39	0.077	1	0.68	0.42	Protein FAM38B	invertebrates
DcWN_00684	3652	10.53	11.79	6.48	8.33	1	0.4	0.28	0.94	TPR repeat-containing protein LOC90826-like protein	invertebrates
DcWN_00685	4578	0.95	0.91	0.67	4.3	0.96	0.57	0.058	0.0096	Fibroblast growth factor receptor	invertebrates
DcWN_00686	4301	7.88	2.59	5.92	6.26	0.075	0.61	0.5	1	E3 ubiquitin-protein ligase Bre1	invertebrates
DcWN_00687	3531	6.53	6.51	12.05	11.48	0.99	0.65	0.85	0.92	WD repeat-containing protein 48 homolog	invertebrates
DcWN_00688	4312	7.05	7.15	9.23	4.11	1	0.98	0.14	0.24	Regulator of nonsense transcripts 2	invertebrates
DcWN_00689	11674	11	5.54	11.73	5.14	0.3	0.95	0.55	0.22	Protein purity of essence	invertebrates
DcWN_00690	3470	4.72	4.62	4.16	6.55	0.97	0.79	1	0.77	RNA polymerase II-associated protein 1	invertebrates
DcWN_00691	5267	4.08	3.17	10.69	10.44	0.75	0.29	0.21	0.94	Adenylate cyclase type, putative	invertebrates
DcWN_00692	4612	10.81	2.19	5.08	3.88	0.0077	0.17	0.85	0.72	Uncharacterized protein	invertebrates
DcWN_00693	2695	1.66	0.79	1.14	0.41	0.3	0.55	0.13	0.17	Neogenin, putative	invertebrates
DcWN_00694	4568	5.67	1.88	4.69	2.78	0.079	0.72	1	0.48	Clustered mitochondria protein homolog	invertebrates
DcWN_00695	4139	4.95	3.5	6.71	4.28	0.64	0.95	0.86	0.55	Proton-coupled amino acid transporter 1	invertebrates
DcWN_00696	2860	5.91	1.79	3.33	2.38	0.056	0.32	0.95	0.66	TBC1 domain family member 5	invertebrates
DcWN_00697	3307	18.95	25.44	12.43	12.15	0.86	0.46	0.067	0.94	Nose resistant to fluoxetine protein 6	invertebrates
DcWN_00698	3730	6.15	6.2	5.9	11.3	1	0.87	0.81	0.58	Peregrin	invertebrates
DcWN_00699	4023	4.95	4.35	7.58	6.93	0.87	0.84	0.94	0.89	Membralin	invertebrates
DcWN_00700	7674	13.83	3.49	7.68	2.34	0.023	0.29	0.24	0.062	Lysosomal-trafficking regulator	invertebrates
DcWN_00701	4101	3.46	2.86	4.9	6.21	0.81	0.92	0.62	0.96	Polyprotein (Fragment)	invertebrates
DcWN_00702	4389	8.06	2.81	11.27	16.82	0.093	0.92	0.017	0.81	Putative uncharacterized protein	invertebrates
DcWN_00703	4384	7.38	1.69	4.88	3.54	0.015	0.47	0.66	0.67	Putative transcription factor COE1	invertebrates
DcWN_00704	3075	24.72	12	13.87	9.23	0.27	0.3	0.36	0.59	Guanine nucleotide exchange factor, putative	invertebrates
DcWN_00705	3446	92.17	71.82	26.54	16.38	0.74	0.017	0.0012	0.51	Neutral alpha-glucosidase AB	invertebrates
DcWN_00706	9023	5.2	2.55	4.74	3.56	0.28	0.81	0.99	0.7	Endonuclease-reverse transcriptase HmRTE-e01	invertebrates
DcWN_00707	2529	2.93	0.61	0.99	2.26	0.014	0.058	0.17	0.44	RAS and EF-hand domain-containing protein	invertebrates
DcWN_00708	4698	3.71	4.89	1.59	0.42	0.87	0.13	0.0000013	0.045	Dual oxidase	invertebrates
DcWN_00709	3702	21.08	23.65	54.97	36.38	1	0.29	0.98	0.58	Junctophilin-2, putative	invertebrates
DcWN_00710	3464	0.6	0.66	2.67	0.92	1	0.045	1	0.11	Proline dehydrogenase 1, mitochondrial	invertebrates
DcWN_00711	3250	0.44	0.4	1.03	0.092	0.96	0.46	0.0078	0.00051	Retrovirus-related Pol polyprotein from transposon 297	invertebrates
DcWN_00712	3127	1.51	3.97	2.09	6.19	0.22	0.94	0.97	0.21	Sodium antiporter, putative	invertebrates
DcWN_00713	7385	10.63	12.99	24.82	41.94	0.94	0.39	0.22	0.69	Endonuclease-reverse transcriptase	invertebrates
DcWN_00714	4788	16.74	5.35	11.58	8.1	0.065	0.52	0.99	0.63	Insulin-like peptide receptor	invertebrates
DcWN_00715	3797	6.36	7.48	8.7	11.27	0.98	0.94	1	0.94	Probable serine/threonine-protein kinase nek3	invertebrates
DcWN_00716	2887	5.23	5.98	7.92	5.01	1	0.85	0.45	0.54	RING finger protein 31	invertebrates
DcWN_00717	2385	11.62	4.88	7.72	6.3	0.18	0.48	0.92	0.78	Zinc finger protein, putative	invertebrates
DcWN_00718	5624	6.17	1.74	4.88	2.08	0.04	0.67	0.84	0.21	Microtubule associated protein xmap215	invertebrates
DcWN_00719	5380	2.42	4.03	8.25	6.91	0.63	0.12	0.88	0.81	Titin	invertebrates
DcWN_00720	6260	14.27	5.31	18.23	6.9	0.11	1	0.92	0.14	Tyrosine-protein phosphatase non-receptor type 23	invertebrates
DcWN_00721	3310	7.24	4.43	5.9	6.58	0.49	0.7	1	1	Conserved oligomeric Golgi complex subunit 3	invertebrates
DcWN_00722	2925	19.36	9.13	15.16	15.87	0.25	0.65	0.86	0.99	Protein unzipped	invertebrates
DcWN_00723	3337	2.71	0.49	3.41	1.92	0.0061	1	0.13	0.44	Transmembrane and TPR repeat-containing protein CG4050	invertebrates
DcWN_00724	2483	14.58	10.16	9.59	7.61	0.62	0.46	0.33	0.76	Macoilin, putative	invertebrates
DcWN_00725	4744	2.34	2.31	4.71	5.58	0.98	0.56	0.5	1	Class A rhodopsin-like G-protein coupled receptor GPRnna17, putative	invertebrates
DcWN_00726	3079	1.52	3.75	14.24	7.38	0.27	0.00035	0.73	0.35	Cohesin-subunit	invertebrates
DcWN_00727	5532	5.29	5.13	4.12	6.53	0.96	0.65	0.9	0.76	BEL12_AG transposon polyprotein	invertebrates
DcWN_00728	3046	15.13	4.74	23.96	12.33	0.061	0.81	0.42	0.35	Probable V-type proton ATPase 116 kDa subunit a	invertebrates
DcWN_00729	3175	4.86	8.21	7.98	9.71	0.61	0.78	0.83	0.98	Adenylate cyclase	invertebrates
DcWN_00730	2864	8.69	12.36	9.14	9.28	0.79	0.94	0.33	0.97	Splicing factor, arginine/serine-rich 16	invertebrates
DcWN_00731	2896	2.39	4.23	1.06	0.69	0.56	0.16	0.00019	0.62	Probable histone-arginine methyltransferase CARMER	invertebrates
DcWN_00732	6334	13.52	11.65	28.14	20.49	0.85	0.51	0.85	0.67	Mitochondrial tumor suppressor 1-like protein	invertebrates
DcWN_00733	3432	6.89	9.9	13.59	5.39	0.78	0.58	0.12	0.16	Atrial natriuretic peptide-converting enzyme (Fragment)	invertebrates
DcWN_00734	3965	19.69	13.84	14.22	23.61	0.63	0.56	0.88	0.71	Protease, reverse transcriptase, ribonuclease H, integrase (Fragment)	invertebrates
DcWN_00735	3269	11.73	9.25	18.11	11.38	0.76	0.83	0.87	0.53	Aminopeptidase N-like protein	invertebrates
DcWN_00736	7735	3.28	2.71	5.06	7.64	0.81	0.83	0.34	0.8	snRNA-activating protein complex subunit 4	invertebrates
DcWN_00737	2884	8.47	3.51	9.23	4.85	0.17	0.97	0.98	0.37	Dynamin-1-like protein	invertebrates
DcWN_00738	4471	11.58	8	14.15	13.32	0.61	1	0.9	0.91	Protein C9orf114, putative	invertebrates
DcWN_00739	4735	14.06	16.94	21.09	45.59	0.96	0.86	0.38	0.46	Polyprotein	invertebrates
DcWN_00740	2587	3.56	3.16	2.98	3.2	0.89	0.74	0.66	1	Tumor necrosis factor receptor-associated factor 6	invertebrates
DcWN_00741	3512	4.74	9.63	8.94	15.29	0.42	0.62	0.95	0.68	Phosphatidylinositol 3-kinase catalytic subunit type, putative	invertebrates
DcWN_00742	3302	4.78	1.13	7.62	8.72	0.02	0.8	0.0047	1	cAMP-specific 3,5-cyclic phosphodiesterase, putative	invertebrates
DcWN_00743	3525	7.23	2.27	1.2	0.68	0.064	0.00068	0.0082	0.47	Patched 1, putative	invertebrates
DcWN_00744	3785	8.72	2.98	12.68	8.32	0.086	0.89	0.35	0.57	Chaoptin	invertebrates
DcWN_00745	2792	8.03	4.74	3.54	3.01	0.45	0.14	0.21	0.83	Calpain A, putative	invertebrates
DcWN_00746	4241	9.78	5.65	9.63	7.69	0.43	0.89	0.96	0.76	Protein CBG19672	invertebrates
DcWN_00747	2850	5.51	3.44	7.55	8.07	0.51	0.94	0.53	1	Enhancer of mRNA-decapping protein 4	invertebrates
DcWN_00748	6094	0.14	0	0	0	0.00092	0.00076	1	1	Rho GTPase-activating protein 21	invertebrates
DcWN_00749	6131	4.38	1.68	6.38	4.17	0.13	0.89	0.47	0.57	Myosin-Va (Fragment)	invertebrates
DcWN_00750	2575	0	0.6	0.97	2.87	0.000052	0.0000021	0.066	0.24	SWI/SNF-related matrix-associated actin-dependent regulator of chromatin subfamily A-like protein 1	invertebrates
DcWN_00751	7240	49.98	45.76	1.42	0.43	0.91	3.10E-10	3.30E-15	0.07	Chitinase-3-like protein 1	invertebrates
DcWN_00752	4512	5.58	2.35	0.2	0.4	0.18	1.30E-08	0.00027	0.61	Putative epidermal cell surface receptor	invertebrates
DcWN_00753	3005	5.89	10.84	4.63	8.12	0.52	0.66	0.33	0.66	Partitioning defective 6-like protein gamma	invertebrates
DcWN_00754	3229	9.95	6.3	3.56	3.29	0.52	0.057	0.1	0.9	Knockout	invertebrates
DcWN_00755	3148	2.08	1.43	2.23	4.33	0.62	0.97	0.29	0.57	ETS-like proteinous factor	invertebrates
DcWN_00756	2342	12.85	15.59	4.85	3.72	0.95	0.073	0.0018	0.73	Serrano protein	invertebrates
DcWN_00757	3308	2.98	1.13	0.22	1.1	0.14	0.0000078	0.64	0.063	Endothelin-converting enzyme, putative	invertebrates
DcWN_00758	9561	12.1	4.51	24.15	22.39	0.11	0.56	0.041	0.9	SEC14 domain and spectrin repeat-containing protein 1	invertebrates
DcWN_00759	3162	15.73	7.61	18.62	17.84	0.27	1	0.53	0.92	WD repeat-containing protein 3	invertebrates
DcWN_00760	4833	2.11	1.45	1.61	0.27	0.62	0.64	0.0006	0.0055	Short spindle protein 4 (Fragment)	invertebrates
DcWN_00761	3771	7.26	6.65	18.14	10.12	0.91	0.33	0.99	0.42	Inverted formin-2	invertebrates
DcWN_00762	3711	19.81	5.29	7.18	5.65	0.03	0.058	0.72	0.75	Protein lethal(2) giant larvae	invertebrates
DcWN_00763	2615	2.86	3.65	5.94	4.26	0.91	0.53	0.82	0.66	Sugar transporter 9	invertebrates
DcWN_00764	2821	3.83	0.94	2.7	2.58	0.025	0.55	0.39	0.93	ABC transporter	invertebrates
DcWN_00765	2529	6.14	5.11	3.5	3.54	0.81	0.33	0.27	0.97
DcWN_00766	3313	13.66	8.93	9.02	11.87	0.55	0.47	0.94	0.93	Rhophilin-2 (Fragment)	invertebrates
DcWN_00767	2961	23.36	17.36	23.61	32.25	0.69	0.91	0.79	0.89	T-cell immunomodulatory protein	invertebrates
DcWN_00768	2326	3.77	2.73	4.73	10.46	0.68	1	0.13	0.44	StAR-related lipid transfer protein 7, mitochondrial	invertebrates
DcWN_00769	4721	19.66	8.14	14.33	19.29	0.17	0.57	0.51	0.91	Retrovirus-related Pol polyprotein from transposon 412	invertebrates
DcWN_00770	3060	14.11	16.93	13.37	23.3	0.96	0.85	0.97	0.66	Zinc transporter 9	invertebrates
DcWN_00771	4387	6.8	4.61	7.97	9.97	0.6	1	0.62	0.97	Nardilysin	invertebrates
DcWN_00772	2761	13.46	12.16	0.39	0.42	0.9	1.50E-09	7.40E-10	1	Laccase 2	invertebrates
DcWN_00773	6309	0.37	2.63	62.76	26.84	0.003	2.10E-14	0.0007	0.2	Dentin sialophosphoprotein, putative	invertebrates
DcWN_00774	3719	7.15	6.2	5.96	7.54	0.86	0.73	0.86	0.96	Fam43, putative	invertebrates
DcWN_00775	3719	12.21	7.98	30.72	16.95	0.55	0.32	0.64	0.41	Phospholipase DDHD2	invertebrates
DcWN_00776	7573	2.21	2.03	2.74	5.65	0.91	1	0.35	0.51	GA26144, isoform A	invertebrates
DcWN_00777	3301	2.09	1.2	3.05	3.96	0.44	0.9	0.23	0.94	Werner syndrome helicase	invertebrates
DcWN_00778	5178	1.2	0.96	0.51	1.41	0.78	0.15	1	0.28	DNA polymerase	invertebrates
DcWN_00779	2959	4.2	24.12	2.29	3.3	0.0074	0.29	0.000035	0.85	cGMP-dependent protein kinase, isozyme 1	invertebrates
DcWN_00780	2373	0.26	0	0.96	0.53	0.0049	0.17	0.00033	0.47	Small subunit processome component 20-like protein	invertebrates
DcWN_00781	3317	4.36	5.03	6.99	5.92	1	0.8	0.82	0.82	Mediator of DNA damage checkpoint protein 1	invertebrates
DcWN_00782	10310	19.27	10.89	32.84	10.5	0.4	0.73	0.59	0.073	Putative gag-pol protein	invertebrates
DcWN_00783	5365	21.03	10.86	46.07	18.18	0.32	0.46	0.9	0.16	Putative restin	invertebrates
DcWN_00784	4306	47.41	20.83	29.6	33.83	0.2	0.41	0.93	1	Tetratricopeptide repeat protein 37	invertebrates
DcWN_00785	3450	15.81	5.03	7.91	9.48	0.064	0.21	0.78	0.99	Sodium/calcium exchanger 3	invertebrates
DcWN_00786	3403	7.85	2.82	4.99	5.93	0.11	0.43	0.66	1	Structural maintenance of chromosomes protein 5	invertebrates
DcWN_00787	3340	26.59	9.18	13.18	7.14	0.087	0.21	0.37	0.39	Semaphorin-1A	invertebrates
DcWN_00788	2497	12.23	7.46	8.71	7.07	0.48	0.55	0.58	0.78	LIM domains-containing protein, putative	invertebrates
DcWN_00789	6854	23.8	13.5	30.02	18.28	0.41	1	0.96	0.5	Dicer 2	invertebrates
DcWN_00790	4693	11.11	5.9	13.6	12.61	0.35	1	0.63	0.9	NMDA receptor-regulated protein, putative	invertebrates
DcWN_00791	4155	10.93	5.18	1.85	1.55	0.26	0.00069	0.0071	0.81	Laminin subunit alpha-1	invertebrates
DcWN_00792	3154	5.89	6.45	6.74	10.05	1	1	0.97	0.81	WASH complex subunit 7 homolog	invertebrates
DcWN_00793	3218	13.18	16.38	12	13.31	0.93	0.81	0.41	1	26S proteasome non-ATPase regulatory subunit, putative	invertebrates
DcWN_00794	6325	35.92	38.75	51.44	64.53	1	0.9	0.9	0.96	Paired amphipathic helix protein Sin3a	invertebrates
DcWN_00795	2626	12.92	14.19	18.68	12.75	1	0.9	0.52	0.61	TBC1 domain family member 23	invertebrates
DcWN_00796	5146	48.07	19.19	60.63	51.03	0.15	1	0.39	0.81	Pol polyprotein (Fragment)	invertebrates
DcWN_00797	2670	13.91	6.96	13.54	7.8	0.3	0.88	0.77	0.45
DcWN_00798	2330	1.89	1.53	6.79	8.28	0.8	0.1	0.032	0.98	SCP-related protein	invertebrates
DcWN_00799	4133	0.55	0.71	1.53	2.64	0.93	0.28	0.16	0.69	GA19607, isoform A	invertebrates
DcWN_00800	3274	8.92	4.73	12.03	6.05	0.35	0.95	0.91	0.33	Putative uncharacterized protein	invertebrates
DcWN_00801	4436	4.1	0.68	3.75	3.25	0.0028	0.82	0.056	0.84	Myb-binding protein 1A	invertebrates
DcWN_00802	4376	14.36	31.01	2.26	0.86	0.36	0.00038	5.70E-11	0.16	CG13003, isoform A	invertebrates
DcWN_00803	6905	3.4	0.97	3.71	2.72	0.043	0.97	0.35	0.68	Pre-mRNA cleavage complex 2 protein Pcf11	invertebrates
DcWN_00804	5379	3.2	2.23	2.91	4.59	0.63	0.81	0.68	0.77	FYVE finger-containing phosphoinositide kinase, putative	invertebrates
DcWN_00805	2908	0.14	1.73	12.65	11.93	0.00044	2.80E-11	0.0087	0.91	Jacob 6	invertebrates
DcWN_00806	3648	4.26	4.26	8.62	5.47	0.99	0.55	0.91	0.54	Cerebellar degeneration-related protein 2-like	invertebrates
DcWN_00807	3625	3.73	4.97	3.94	8.65	0.86	0.95	0.86	0.45	F-box/LRR-repeat protein 7	invertebrates
DcWN_00808	4187	3.03	3.09	7.46	7.7	1	0.35	0.46	0.98	N-acetylglucosaminyl-phosphatidylinositol de-N-acetylase, putative	invertebrates
DcWN_00809	6175	6.28	2.27	5.33	3	0.11	0.74	0.94	0.42	Dedicator of cytokinesis protein 3	invertebrates
DcWN_00810	2711	3.86	4.94	1.76	5.15	0.91	0.17	0.69	0.23	Polypeptide N-acetylgalactosaminyltransferase 3	invertebrates
DcWN_00811	5207	36.79	6.16	35.22	17.47	0.0023	0.86	0.33	0.31	ATP-binding cassette transporter subfamily A	invertebrates
DcWN_00812	3517	2.63	15.3	5.42	9.22	0.0071	0.54	0.17	0.69	Solute carrier family 2, facilitated glucose transporter member 8	invertebrates
DcWN_00813	2382	0.65	2.07	3.6	9.76	0.14	0.015	0.058	0.27	Protein phosphatase 1L	invertebrates
DcWN_00814	3319	0.37	0.49	2.82	2.65	0.91	0.003	0.036	0.91	Ubiquitin conjugation factor E4 B	invertebrates
DcWN_00815	8473	6.5	5.38	8.62	5.13	0.81	0.97	0.58	0.48	At-rich interactive domain-containing protein 5B, putative	invertebrates
DcWN_00816	3599	8.13	3.84	8.65	7.77	0.26	0.95	0.7	0.87	UPF0487 protein C17orf71-like protein	invertebrates
DcWN_00817	3463	18.43	4.12	13.09	6.64	0.013	0.55	0.94	0.34	Chondroitin sulfate proteoglycan 4, putative (Fragment)	invertebrates
DcWN_00818	3825	4.17	3.7	3.77	4.46	0.88	0.81	0.85	1	Putative uncharacterized protein	invertebrates
DcWN_00819	6959	3.07	2.57	3.19	2.73	0.82	0.93	0.71	0.83	Golgi-specific brefeldin A-resistance guanine nucleotide exchange factor, putative	invertebrates
DcWN_00820	3697	10.48	4.62	0	1.26	0.21	6.70E-17	0.0043	1.20E-07	Myosin-I heavy chain	invertebrates
DcWN_00821	3064	1.31	2.6	0.24	4.14	0.46	0.0044	0.95	0.000053
DcWN_00822	5037	14.3	11.32	14.86	16.72	0.76	0.93	1	1	Reverse transcriptase	invertebrates
DcWN_00823	2949	1.79	2.88	1.81	2.22	0.67	0.92	0.37	0.98	Similar to CG13663	invertebrates
DcWN_00824	3010	18.05	7.22	22	9.01	0.15	1	0.88	0.18	Pseudouridine synthase	bacteria
DcWN_00825	3950	4.27	2.56	3.35	3.54	0.47	0.66	0.98	1	Rho-GTPase-activating protein, putative	invertebrates
DcWN_00826	3289	5.53	3.36	4.57	4.24	0.48	0.72	0.9	0.9	Restnoic acid-induced protein, putative	invertebrates
DcWN_00827	2965	0.25	0.24	8.94	5.84	0.99	2.90E-08	0.0000049	0.57
DcWN_00828	6039	14.74	25.19	14.82	23.19	0.59	0.9	0.54	0.77	Transportin-3	invertebrates
DcWN_00829	3855	4.92	3.91	5.12	3.03	0.77	0.93	0.37	0.48	Putative uncharacterized protein	invertebrates
DcWN_00830	2992	3.62	1.3	3.61	5.16	0.12	0.9	0.12	0.86	TBC1 domain family member 30 (Fragment)	invertebrates
DcWN_00831	1992	0.64	0.99	3.56	6.56	0.75	0.015	0.013	0.62	Beta-glucuronidase	invertebrates
DcWN_00832	3541	12.76	22.46	12.13	11.33	0.56	0.85	0.085	0.91	Pdz domain protein arc, putative	invertebrates
DcWN_00833	4975	15.52	7.36	17.34	10.44	0.25	0.99	1	0.49	Rho guanine nucleotide exchange factor 12	invertebrates
DcWN_00834	3564	3.9	2.04	6.03	3.75	0.34	0.83	0.8	0.52	Importin-13, putative	invertebrates
DcWN_00835	2815	29.64	15.57	25.17	15.88	0.34	0.74	0.66	0.53	Elongation factor G 2, mitochondrial	invertebrates
DcWN_00836	3807	2.69	2.03	1.75	5.83	0.72	0.47	0.33	0.15	Putative integrase core domain protein	invertebrates
DcWN_00837	3081	7.55	3.72	7.2	3.37	0.29	0.86	0.53	0.27	Putative zinc phosphodiesterase	invertebrates
DcWN_00838	3255	14.48	6.85	7.98	7.94	0.25	0.29	0.81	0.96	Zinc finger protein 569 (Fragment)	invertebrates
DcWN_00839	2898	7.83	2.65	9.03	3.78	0.086	1	1	0.2
DcWN_00840	3005	13.41	5.81	12.6	9.85	0.2	0.84	0.89	0.74	Oligopeptidase A	invertebrates
DcWN_00841	1772	1.24	1.4	1.02	1.31	1	0.76	0.6	0.96	General transcription factor 3C polypeptide 5	invertebrates
DcWN_00842	2650	4.39	4.39	5.52	5.81	0.99	1	0.94	1	Protein EMSY	invertebrates
DcWN_00843	4184	14.15	16.03	10.17	8.18	1	0.56	0.088	0.77	Structural maintenance of chromosomes protein 6	invertebrates
DcWN_00844	3293	13.36	4.88	21.4	15.67	0.11	0.79	0.23	0.68	Leucine-rich repeat-containing protein 24	invertebrates
DcWN_00845	4309	7.19	5.84	5.11	3.5	0.79	0.55	0.17	0.62	Pol-like protein	invertebrates
DcWN_00846	4655	16.86	8.91	17.16	12.51	0.34	0.92	0.99	0.67	Pleckstrin-like proteiny-like domain family B member 2	invertebrates
DcWN_00847	4259	3.49	4.53	11.65	7.24	0.89	0.12	0.94	0.52	Retrovirus-related Pol polyprotein from transposon 17.6	invertebrates
DcWN_00848	3003	5.87	4.36	5.1	2.61	0.7	0.77	0.17	0.35	TBC domain-containing protein kinase-like protein	invertebrates
DcWN_00849	7298	19.1	4.23	20.94	12.45	0.012	0.98	0.3	0.47	Low-density lipoprotein receptor, putative	invertebrates
DcWN_00850	3281	28.26	11.02	25.67	21.64	0.14	0.81	0.73	0.81	Cullin-associated NEDD8-dissociated protein, putative	invertebrates
DcWN_00851	4353	26.77	62.5	42.39	42.7	0.29	0.81	0.25	0.96	NADH-quinone oxidoreductase subunit C	invertebrates
DcWN_00852	9903	13.09	6.23	0.6	0.22	0.26	2.10E-08	6.60E-10	0.15	Fibropellin-1	invertebrates
DcWN_00853	5354	15.87	4.67	16.47	9.55	0.046	0.93	0.68	0.45	Polypeptide N-acetylgalactosaminyltransferase 5	invertebrates
DcWN_00854	4208	1.77	0.98	4.17	1.92	0.4	0.4	0.74	0.27	Dynein beta chain, ciliary	invertebrates
DcWN_00855	3309	14.19	7.52	15.55	12.75	0.35	0.98	0.89	0.79	Epidermal growth factor receptor kinase substrate 8	invertebrates
DcWN_00856	6451	12.38	3	7.72	3.91	0.019	0.41	0.92	0.34	Putative slingshot dual specificity phosphatase	invertebrates
DcWN_00857	8612	0.42	0.072	1.4	0.17	0.0089	0.14	0.64	0.00057	Spectrin alpha chain	invertebrates
DcWN_00858	2822	2.6	0.95	0.66	3.33	0.13	0.014	0.2	0.036	Peroxisomal membrane protein 70 abcd3, putative	invertebrates
DcWN_00859	3434	10.44	3.95	13.5	5.92	0.13	0.99	1	0.22	SNF-related serine/threonine-protein kinase	invertebrates
DcWN_00860	2846	22.83	25.11	2.33	1.39	1	0.000016	2.60E-08	0.5	Serine/threonine-protein kinase 17B	invertebrates
DcWN_00861	7406	17.2	8.69	13.62	18.19	0.3	0.66	0.65	0.91	Putative reverse transcriptase	invertebrates
DcWN_00862	4578	4.25	4.71	10.03	5.89	1	0.39	0.88	0.47	Transcription factor grauzone	invertebrates
DcWN_00863	3207	7.09	3.27	6.38	8.65	0.24	0.8	0.4	0.9	Gamma-tubulin complex component 5 (Fragment)	invertebrates
DcWN_00864	4591	7.03	0	0	0	9.40E-16	3.40E-16	1	1	Neurogenic locus notch-like protein protein 1	invertebrates
DcWN_00865	5827	4.55	3.75	6.46	2.74	0.8	0.91	0.31	0.2	Putative gag-pol protein	invertebrates
DcWN_00866	3114	13.54	4.83	10.13	5.18	0.1	0.6	0.72	0.35	Serine/threonine-protein kinase Warts	invertebrates
DcWN_00867	3174	21.25	10.08	17.85	18.03	0.26	0.73	0.83	0.97	Periodic tryptophan protein 2-like protein	invertebrates
DcWN_00868	3722	12.24	5.1	9.75	12.13	0.17	0.67	0.51	0.97	Probable ATP-dependent RNA helicase kurz	invertebrates
DcWN_00869	3728	1.1	2.41	1.73	1.97	0.37	0.83	0.43	1	Phosphatidate cytidylyltransferase	invertebrates
DcWN_00870	4140	5.23	1.07	9.63	3.37	0.0087	0.65	0.26	0.11	Supervillin	invertebrates
DcWN_00871	3363	15.57	6.28	15.85	9.91	0.15	0.92	0.95	0.52	Putative RNA-binding protein EEED8.10	invertebrates
DcWN_00872	2493	4.44	2.2	4.8	10.06	0.3	0.97	0.065	0.49	WD repeat-containing protein 24	invertebrates
DcWN_00873	3132	2.46	0.44	5.76	0.87	0.0066	0.4	0.76	0.002	Bifocal	invertebrates
DcWN_00874	3662	5.74	8.5	7.84	9	0.76	0.95	0.7	1	Inositol polyphosphate 5-phosphatase K	invertebrates
DcWN_00875	3569	4.41	1.06	2.96	1.64	0.021	0.49	0.98	0.42	Disco-interacting protein 2	invertebrates
DcWN_00876	2776	25.51	20.42	38.54	26.72	0.77	0.85	0.93	0.62	Dihydrolipoyllysine-residue acetyltransferase component 1 of pyruvate dehydrogenase complex, mitochondrial	invertebrates
DcWN_00877	3534	5.33	4.29	6.58	6.74	0.78	1	0.96	0.98	Ubiquitin-protein ligase E3C	invertebrates
DcWN_00878	4742	4.1	1.89	4	2.18	0.24	0.88	0.8	0.4	Myosin heavy chain	invertebrates
DcWN_00879	3146	20.24	8.89	15.65	3.89	0.2	0.64	0.047	0.026	Laminin subunit gamma-1	invertebrates
DcWN_00880	4183	14.85	23.59	13.51	19.52	0.68	0.81	0.43	0.84	Thioredoxin reductase, putative	invertebrates
DcWN_00881	3198	21.73	13.78	17.05	19.6	0.52	0.65	1	1	Probable G-protein coupled receptor 158	invertebrates
DcWN_00882	7966	10.22	3.82	4.4	6.84	0.12	0.12	0.83	0.78	Protein bride of sevenless	invertebrates
DcWN_00883	4939	31	10.95	9.12	5.75	0.1	0.02	0.1	0.53	CD109 antigen (Fragment)	invertebrates
DcWN_00884	2102	15.61	9.99	13.35	14.48	0.53	0.75	1	1	Probable elongator complex protein 3	invertebrates
DcWN_00885	1967	4.24	5.94	3.18	6.31	0.82	0.62	0.71	0.56	Band4.1 inhibitor LRP interactor, isoform B	invertebrates
DcWN_00886	5814	7.53	3.25	5.03	5.52	0.19	0.48	0.89	1	Putative bap28	invertebrates
DcWN_00887	5419	3.03	0.69	2.42	2.87	0.017	0.68	0.1	1	Gpi inositol deacylase pgap1, putative	invertebrates
DcWN_00888	2723	7.81	3.96	3.82	3.89	0.31	0.21	0.62	0.97	Carboxyl-terminal PDZ ligand of neuronal nitric oxide synthase protein	invertebrates
DcWN_00889	7138	3.24	0.85	2.5	2.91	0.03	0.64	0.2	1	Steroid receptor-interacting snf2 domain protein, putative	invertebrates
DcWN_00890	2743	1.81	0.68	0	0	0.15	2.10E-09	3.40E-07	1	Tiptop, putative	invertebrates
DcWN_00891	2203	10.54	5.63	14.89	12.11	0.36	0.92	0.63	0.78	Protein TAPT1 homolog	invertebrates
DcWN_00892	4476	5.98	8.45	5.47	8.94	0.8	0.82	0.7	0.73	Putative integrase core domain protein	invertebrates
DcWN_00893	8735	7.58	2.99	2.63	1.23	0.14	0.048	0.035	0.27	Nucleosome-remodeling factor subunit NURF301	invertebrates
DcWN_00894	3541	3.71	6.24	4.25	5.67	0.62	1	0.53	0.91	Presequence protease, mitochondrial	invertebrates
DcWN_00895	2064	6.41	9	30.8	24.13	0.81	0.022	0.39	0.74	Sodium/nucleoside cotransporter 1	invertebrates
DcWN_00896	2519	59.99	26.28	5.3	1.77	0.2	0.0000044	1.30E-07	0.1	Cuticle protein	invertebrates
DcWN_00897	5071	7.35	10.92	12.13	13.49	0.75	0.77	0.87	1	Lysine-specific demethylase lid	invertebrates
DcWN_00898	4144	0.96	2.1	0.49	1.85	0.37	0.28	0.5	0.11	Sodium/potassium-transporting ATPase subunit alpha	invertebrates
DcWN_00899	4616	7.94	7.11	9.3	12.11	0.89	1	0.88	0.93	Apoptosis stimulating of P53, putative	invertebrates
DcWN_00900	2707	13.78	7.22	14.17	13.24	0.34	0.92	0.81	0.91	Neutral ceramidase	invertebrates
DcWN_00901	3430	3.9	1.35	6.03	2.6	0.1	0.83	0.76	0.22	Discoidin domain receptor, putative	invertebrates
DcWN_00902	2526	11.5	6.2	10.91	11.88	0.36	0.85	0.76	1	mRNA cap guanine-N7 methyltransferase	invertebrates
DcWN_00903	4709	70.92	377.27	64.09	157.97	0.011	0.8	0.037	0.34	Apical endosomal glycoprotein, putative	invertebrates
DcWN_00904	5058	0	0.14	0.083	0.16	0.0039	0.052	0.85	0.73	Serine/threonine-protein kinase Genghis Khan	invertebrates
DcWN_00905	3448	34.29	20.03	55.05	46.1	0.44	0.79	0.54	0.8	PIWI	invertebrates
DcWN_00906	3573	5.76	2.56	6.08	5.63	0.22	0.95	0.61	0.9	WW domain-containing adapter protein with coiled-coil	invertebrates
DcWN_00907	2665	0.047	0	1.32	0.54	0.41	0.000018	0.00013	0.23	Dual specificity mitogen-activated protein kinase kinase 7	invertebrates
DcWN_00908	3943	5.49	7.67	4.12	5.02	0.82	0.61	0.22	0.98	Lipase	invertebrates
DcWN_00909	2674	23.59	11.81	15.89	19.14	0.3	0.49	0.93	0.99	DNA excision repair protein haywire	invertebrates
DcWN_00910	3752	11.75	5.87	13.65	8.78	0.3	1	1	0.55	Putative diaphanous	invertebrates
DcWN_00911	3067	5.14	2.32	5.46	3.84	0.23	0.95	0.92	0.64	Uncharacterized protein	invertebrates
DcWN_00912	5732	14.83	5.04	28.1	16.17	0.083	0.61	0.23	0.44	Immunodeficiency virus type I enhancer binding protein, putative	invertebrates
DcWN_00913	3161	1.63	0.56	1.12	1.32	0.11	0.54	0.55	1
DcWN_00914	3241	0.27	0.46	7.3	2.37	0.69	2.50E-07	0.046	0.083	Carbonic anhydrase, putative	invertebrates
DcWN_00915	2690	5.63	2	11.26	4.46	0.11	0.56	0.6	0.17	Zinc finger protein 598	invertebrates
DcWN_00916	2965	3.39	3.71	3.13	3.79	1	0.83	0.67	0.99
DcWN_00917	2156	5.23	5.14	2.91	2.48	0.98	0.31	0.077	0.83	Pdz domain protein arc, putative	invertebrates
DcWN_00918	4105	6.03	0.72	3.04	1.73	0.00038	0.23	0.53	0.45	Plectin-1	invertebrates
DcWN_00919	3212	2.4	1.28	2.21	3.39	0.37	0.83	0.41	0.79	Integrator complex subunit 6-A	invertebrates
DcWN_00920	8091	7.68	3.85	6.85	8.7	0.3	0.79	0.57	0.95	Mediator of RNA polymerase II transcription subunit 12	invertebrates
DcWN_00921	4337	8.63	4.13	5.22	5.85	0.26	0.38	1	1	Bromodomain adjacent to zinc finger domain protein 1A	invertebrates
DcWN_00922	3784	3.91	1.63	4.11	3.94	0.18	0.94	0.51	0.93	Vacuolar protein sorting-associated protein 8-like protein	invertebrates
DcWN_00923	2893	6.55	1.97	7.54	4.69	0.056	1	0.52	0.52	Heparan-alpha-glucosaminide N-acetyltransferase	invertebrates
DcWN_00924	3023	15.2	11.7	10.71	10.86	0.73	0.54	0.55	0.97	Ubiquitin carboxyl-terminal hydrolase	invertebrates
DcWN_00925	3385	2.18	4.44	4.89	3.01	0.42	0.45	0.25	0.51	Endonuclease-reverse transcriptase HmRTE-e01	invertebrates
DcWN_00926	3626	19.87	17.91	17.94	16.67	0.89	0.8	0.55	0.9	Ubiquitin ligase protein MIB2, putative	invertebrates
DcWN_00927	2878	6.48	3.5	5.64	5.45	0.37	0.77	0.97	0.93	Ubiquitin carboxyl-terminal hydrolase 1	invertebrates
DcWN_00928	3400	10.43	3.96	18.37	9.32	0.13	0.7	0.53	0.34	Lipase maturation factor 2	invertebrates
DcWN_00929	4915	4.74	1.55	2.81	2.93	0.076	0.36	0.78	0.99	Laminin gamma-3 chain, putative	invertebrates
DcWN_00930	3562	4.55	3.06	4.99	6.76	0.58	0.98	0.6	0.9	E3 ubiquitin-protein ligase Bre1	invertebrates
DcWN_00931	3210	5.57	6.1	8.4	12.1	1	0.86	0.72	0.85	Kinesin-associated protein 3	invertebrates
DcWN_00932	5261	6.24	2.43	5.67	5.44	0.14	0.81	0.58	0.93
DcWN_00933	4364	6.93	4.92	6.05	4.18	0.64	0.77	0.46	0.62	PHD finger protein, putative	invertebrates
DcWN_00934	4943	9.66	4.2	10.52	7.42	0.2	0.97	0.84	0.64	Guanine nucleotide exchange factor for Rab3A	invertebrates
DcWN_00935	5150	34.4	26.3	35.51	39.47	0.72	0.93	1	1	C-1-tetrahydrofolate synthase, cytoplasmic	invertebrates
DcWN_00936	4440	8.4	8.47	9.42	7.96	1	0.99	0.57	0.81	Protein KIAA1219	invertebrates
DcWN_00937	4900	8.19	9.31	12.72	6.4	1	0.83	0.26	0.33	SARTTc1 ORF2 protein (Fragment)	invertebrates
DcWN_00938	2307	10.4	4.85	6.4	5.97	0.25	0.4	0.87	0.91	Pyridine nucleotide-disulfide oxidoreductase domain-containing protein 2	invertebrates
DcWN_00939	2168	7.12	4.45	8.69	9.7	0.51	1	0.61	1
DcWN_00940	6946	1.86	3.36	3.5	3.97	0.54	0.63	0.83	1
DcWN_00941	2530	1.7	10.04	5.17	5.99	0.0073	0.19	0.16	1	Cytochrome P450 6k1	invertebrates
DcWN_00942	2855	3.01	2.14	5.64	8.09	0.66	0.64	0.14	0.85	Alpha-catulin	invertebrates
DcWN_00943	10472	0.85	0.36	0.93	0.14	0.19	0.98	0.037	0.0022	Dynein heavy chain, cytoplasmic	invertebrates
DcWN_00944	2461	16.31	4.51	12.74	9.35	0.036	0.65	0.67	0.68	Protein white	invertebrates
DcWN_00945	3609	14.18	9.09	27.51	23.85	0.53	0.59	0.41	0.84	Transmembrane protein C9orf5	invertebrates
DcWN_00946	2924	12.52	4.42	15.95	11.03	0.1	1	0.46	0.62	Hyperpolarization-activated ion channel	invertebrates
DcWN_00947	3608	3.09	1.78	2.78	1.41	0.44	0.8	0.39	0.35	CRAG protein	invertebrates
DcWN_00948	7067	2	1.03	3.11	4.07	0.33	0.82	0.11	0.93	Viral A-type inclusion protein, putative	invertebrates
DcWN_00949	3168	2.91	5.27	5.7	4.82	0.54	0.58	0.54	0.82	Protein C10orf118, putative	invertebrates
DcWN_00950	3578	15.08	16.9	14.74	20.62	1	0.88	0.86	0.87
DcWN_00951	2766	1.54	3.33	3.19	4.35	0.38	0.54	0.93	0.9	Sorting nexin-33	invertebrates
DcWN_00952	3953	22.31	10.47	25.89	18.42	0.25	1	0.85	0.65	Histone deacetylase 6	invertebrates
DcWN_00953	4135	13.44	3.66	8.38	5.66	0.033	0.41	0.97	0.6	SLIT-ROBO Rho GTPase-activating protein 1	invertebrates
DcWN_00954	3090	9.53	13.07	6.02	8.9	0.83	0.42	0.25	0.82	Ankyrin repeat-containing protein, putative	invertebrates
DcWN_00955	4115	9.28	5.41	9.22	5.94	0.44	0.9	0.75	0.56	UDP-N-acetylglucosamine--peptide N-acetylglucosaminyltransferase	invertebrates
DcWN_00956	2861	5.16	3.04	7.33	3.59	0.45	0.91	0.83	0.31	DNA-directed RNA polymerase III subunit RPC2	invertebrates
DcWN_00957	2489	9.86	10.69	10.16	16.2	1	0.93	0.99	0.75	Pkd2, putative (Fragment)	invertebrates
DcWN_00958	3119	0	0.27	1.95	0	0.002	1.80E-09	0.00013	7.90E-10	Transient-receptor-potential-like protein	invertebrates
DcWN_00959	3630	3.77	4.13	6.03	5.01	1	0.8	0.85	0.8	Aftiphilin	invertebrates
DcWN_00960	3040	14.57	9.77	27.5	22.59	0.58	0.62	0.54	0.79	Microsomal triglyceride transfer protein large subunit, putative	invertebrates
DcWN_00961	3463	3.33	0.98	0.4	1.04	0.054	0.00014	0.72	0.37	Integrator complex subunit 3-like protein	invertebrates
DcWN_00962	3915	17.96	19.02	13.71	18.21	1	0.62	0.59	0.92
DcWN_00963	8722	4.59	2.18	3.75	5.16	0.26	0.7	0.52	0.89	Serine-protein kinase ATM (Fragment)	invertebrates
DcWN_00964	2167	6.69	1.85	7.75	4.58	0.04	1	0.48	0.48	Laccase 6	invertebrates
DcWN_00965	4052	0.86	1.04	1.57	2.24	0.96	0.68	0.63	0.86	Polyprotein	viruses
DcWN_00966	3295	5.14	2.9	6.73	6.98	0.41	0.98	0.51	0.99	DNA replication factor Cdt1	invertebrates
DcWN_00967	2327	17.99	8.21	9.77	4.95	0.23	0.28	0.17	0.34	Cytospin-A, putative	invertebrates
DcWN_00968	2275	10.73	4.51	7.51	7.3	0.18	0.53	0.93	0.94	Signal recognition particle 72 kDa protein, putative	invertebrates
DcWN_00969	3295	4.65	3.11	2.37	2.25	0.59	0.24	0.31	0.92	Integrator complex subunit 4	invertebrates
DcWN_00970	3236	11.63	4.24	9.99	4.58	0.11	0.75	0.73	0.26	Protein kinase C iota type	invertebrates
DcWN_00971	3695	0.38	0.94	9.53	4.08	0.29	2.60E-07	0.085	0.21	GATA zinc finger domain-containing protein 14	invertebrates
DcWN_00972	2931	26.37	16.74	17.57	13.23	0.52	0.47	0.38	0.7	Rho GTPase-activating protein 18	invertebrates
DcWN_00973	3616	8.37	2.45	8.4	3.38	0.047	0.9	0.98	0.17	Zinc finger protein 609 (Fragment)	invertebrates
DcWN_00974	3407	14.32	14.3	25.82	13.42	0.99	0.67	0.57	0.35	S1 RNA-binding domain-containing protein 1	invertebrates
DcWN_00975	2832	14.42	55.48	21.69	10.28	0.051	0.86	0.0003	0.28	Translocase of outer membrane 34	invertebrates
DcWN_00976	2346	20.4	21.69	22.19	25.99	1	0.97	0.84	1	Histidyl-tRNA synthetase	invertebrates
DcWN_00977	2226	12.18	28.21	12.13	7.29	0.3	0.9	0.0027	0.49	Fatty acyl-CoA reductase 1	invertebrates
DcWN_00978	4997	18.94	12.58	26.25	15.5	0.57	0.93	0.87	0.47	Apolipophorin	invertebrates
DcWN_00979	4656	12.45	9.35	9.44	12.34	0.71	0.62	0.93	0.93	E3 ubiquitin-protein ligase Nedd-4	invertebrates
DcWN_00980	3379	15.47	13.77	8.14	10.6	0.88	0.25	0.36	0.93	Methionine--tRNA ligase, cytoplasmic	invertebrates
DcWN_00981	2215	0.36	1	13.24	5.09	0.27	2.30E-08	0.046	0.15
DcWN_00982	5398	12.3	6.61	12	5.65	0.36	0.88	0.46	0.27	Helicase with zinc finger protein domain helz, putative	invertebrates
DcWN_00983	3162	4.69	2.95	4.65	8.29	0.52	0.89	0.35	0.64	Thioredoxin domain-containing protein 11	invertebrates
DcWN_00984	2503	15.79	10.89	13.77	13.82	0.61	0.77	0.9	0.96	Exocyst complex component 8	invertebrates
DcWN_00985	4078	36.04	18.42	27.72	18.43	0.31	0.63	0.64	0.59	Vascular endothelial growth factor receptor 2	invertebrates
DcWN_00986	3627	6.84	2.89	3.72	3.58	0.18	0.29	0.88	0.93	Metastasis-associated protein MTA1	invertebrates
DcWN_00987	6401	5.54	6.18	4.91	5.12	1	0.79	0.43	0.99	Protein MON2 homolog	invertebrates
DcWN_00988	3270	2.49	0.69	2.43	1.26	0.044	0.88	0.82	0.37	Ubiquitin-protein ligase, putative	invertebrates
DcWN_00989	4785	4.75	1.88	4.4	3.53	0.15	0.83	0.78	0.77	Polycomb protein Asx	invertebrates
DcWN_00990	4235	13.4	16.85	15.14	24.81	0.92	1	1	0.72	Nucleolysin TIAR	invertebrates
DcWN_00991	4509	4.91	6.83	4.51	6.82	0.82	0.82	0.63	0.8	Neuroblastoma-amplified gene protein	invertebrates
DcWN_00992	2960	11.98	6.78	3.54	4.25	0.41	0.022	0.19	0.99	DNA replication licensing factor Mcm3	invertebrates
DcWN_00993	3165	5.17	3.14	4.68	7	0.49	0.81	0.59	0.81	Mitogen-activated protein kinase kinase kinase kinase	invertebrates
DcWN_00994	2399	5.98	7.3	7.52	9.11	0.95	1	0.88	0.99	Kinesin-2 subunit	invertebrates
DcWN_00995	8384	6.32	7.77	5.41	0.49	0.94	0.75	8.10E-08	0.000051	Lactose operon repressor	viruses
DcWN_00996	3450	30.09	9.68	21.44	7.95	0.066	0.55	0.42	0.13	KH domain-containing protein C56G2.1, putative	invertebrates
DcWN_00997	3417	4.31	5.17	4.87	4.1	0.97	1	0.39	0.81	Integrator complex subunit 8	invertebrates
DcWN_00998	2766	9.64	2.57	7.57	5.42	0.031	0.66	0.65	0.66	Tyrosine-protein kinase receptor	invertebrates
DcWN_00999	2893	9.46	5.04	5.82	9.47	0.35	0.4	0.78	0.73	Zinc finger protein transcription factor lame duck, putative	invertebrates
DcWN_01000	4638	13.84	4.49	7.45	6.04	0.069	0.27	0.95	0.78	YLP motif-containing protein 1	invertebrates
DcWN_01001	3860	30.82	18.26	29.87	19.13	0.45	0.87	0.69	0.55	Coatomer subunit alpha	invertebrates
DcWN_01002	3576	3.41	3.76	6.62	5.64	1	0.59	1	0.82
DcWN_01003	2577	0.83	0.39	1.01	2.19	0.34	1	0.038	0.49	Menin	invertebrates
DcWN_01004	3447	0.68	0.58	1.01	1.03	0.86	0.9	0.86	0.98	Serine/threonine protein kinase, putative	invertebrates
DcWN_01005	4288	5.96	1.54	6.56	5.58	0.027	0.98	0.16	0.82	Sodium-driven chloride bicarbonate exchanger	invertebrates
DcWN_01006	3335	6.68	3.15	9.82	7.77	0.26	0.88	0.48	0.75	LpR1, isoform I	invertebrates
DcWN_01007	2485	3.57	1.7	11.39	7.68	0.28	0.15	0.069	0.6	Hypothetical conserved protein	invertebrates
DcWN_01008	3352	14.65	22.88	15.82	15.19	0.7	0.97	0.23	0.93	ABC transporter, putative	invertebrates
DcWN_01009	5368	13.98	8.03	15.31	13.93	0.42	0.98	0.86	0.88	Tyrosine-protein phosphatase non-receptor type 4	invertebrates
DcWN_01010	2913	6.04	3.21	4.2	3.46	0.36	0.53	0.73	0.8	Protein flightless-1	invertebrates
DcWN_01011	2478	18.16	8.28	22.37	15.53	0.23	1	0.78	0.62	Sodium/potassium-transporting ATPase subunit beta-2	invertebrates
DcWN_01012	6446	6.36	2.77	2.29	1.2	0.2	0.058	0.046	0.37	Neurogenic locus Notch protein	invertebrates
DcWN_01013	5901	3.31	1.83	5.13	4.9	0.39	0.83	0.39	0.92	Pre-mRNA-splicing factor clf-1, putative	invertebrates
DcWN_01014	3429	15.24	27.5	24.27	30.29	0.54	0.8	0.75	0.97	Uncharacterized protein	invertebrates
DcWN_01015	4127	5.74	4.89	10.69	11.22	0.84	0.64	0.55	0.99	Serine/threonine-protein kinase SIK2	invertebrates
DcWN_01016	4495	4.23	4.18	6.19	7.16	0.98	0.89	0.88	1	Phospholipid-transporting ATPase, putative	invertebrates
DcWN_01017	4070	7.45	4.42	13.89	16.03	0.45	0.64	0.15	1	Gem-associated protein 5	invertebrates
DcWN_01018	4329	22.57	7.49	11.97	8.82	0.075	0.26	0.82	0.68	Xanthine dehydrogenase	invertebrates
DcWN_01019	3385	13.75	3.09	8.44	7.87	0.013	0.39	0.44	0.9	Nodal modulator 2	invertebrates
DcWN_01020	4524	2.21	1.15	4.04	2.51	0.34	0.67	0.61	0.52	Protein outspread	invertebrates
DcWN_01021	3925	13	7.23	20.24	10.41	0.39	0.82	1	0.35	Signal transduction protein lnk-related, putative	invertebrates
DcWN_01022	2935	8.44	4.48	5.98	8.19	0.35	0.55	0.81	0.89	Mediator of RNA polymerase II transcription subunit 16	invertebrates
DcWN_01023	4006	5.26	3.53	7.32	4.47	0.58	0.93	0.9	0.5	Putative ribosomal protein S6 kinase alpha-2	invertebrates
DcWN_01024	2377	0	0.49	7.67	3.85	0.00027	2.10E-13	0.0069	0.33	Probable aconitate hydratase, mitochondrial	invertebrates
DcWN_01025	2156	5.26	5.94	17.99	12.79	1	0.11	0.63	0.65	Alpha-(1,6)-fucosyltransferase	invertebrates
DcWN_01026	3538	11.97	9.9	18.32	22.94	0.81	0.84	0.54	0.96	40S ribosomal protein S3a, putative	invertebrates
DcWN_01027	3451	20.63	5.61	18.39	29.22	0.032	0.79	0.033	0.75	Cryptochrome 2 protein	invertebrates
DcWN_01028	2120	1.92	0.95	2.56	2.15	0.33	0.97	0.59	0.82
DcWN_01029	2342	2.61	0.65	2.79	3.08	0.032	0.97	0.069	1	WD-repeat protein, putative	invertebrates
DcWN_01030	2845	4.25	3.22	13.41	8.41	0.72	0.16	0.41	0.53	Dipeptidyl aminopeptidase-like protein 6	invertebrates
DcWN_01031	4150	11.08	11.89	13.58	17.27	1	1	1	0.95	U6 snRNA-specific terminal uridylyltransferase 1	invertebrates
DcWN_01032	3035	0.1	1.65	21.56	11.19	0.00014	7.80E-14	0.0094	0.35	Coiled-coil domain-containing protein 135	invertebrates
DcWN_01033	6522	6.94	3.58	10.72	4.12	0.32	0.83	0.8	0.15	Putative gag-pol protein	invertebrates
DcWN_01034	3541	12.8	4.3	6.3	2.82	0.08	0.21	0.23	0.24	Mitogen-activated protein kinase kinase kinase 12	invertebrates
DcWN_01035	2885	9.86	14.26	16.6	7.77	0.78	0.75	0.12	0.27	Fuseless, isoform A	invertebrates
DcWN_01036	4347	5.14	4.08	5.64	4.38	0.77	0.98	0.72	0.74
DcWN_01037	2004	16.42	10.21	10.72	13.64	0.5	0.46	0.95	0.95	Uncharacterized glycosyltransferase AER61	invertebrates
DcWN_01038	3869	19.87	19.91	35.28	39.12	0.99	0.69	0.73	1	Exosome component 10	invertebrates
DcWN_01039	3681	0.15	0.63	12.82	6.86	0.087	3.40E-11	0.0006	0.38	Viral A-type inclusion protein, putative	invertebrates
DcWN_01040	4595	7.71	3.52	5.65	4.52	0.23	0.58	0.91	0.77	E3 ubiquitin-protein ligase TRIM33	invertebrates
DcWN_01041	3145	33.68	17.9	32.38	27.35	0.35	0.86	0.98	0.81	Coatomer subunit beta	invertebrates
DcWN_01042	8560	57.65	28.19	131.64	91.47	0.28	0.41	0.22	0.62	Acetyl-CoA carboxylase	invertebrates
DcWN_01043	3255	16.1	22.53	16.29	28.27	0.81	0.91	0.89	0.67	DnaJ-like protein subfamily C member 16	invertebrates
DcWN_01044	2544	10.64	27.31	2.59	3.54	0.22	0.0076	0.000024	0.9	CG32972, isoform B	invertebrates
DcWN_01045	3599	11.7	12.65	9.95	19.87	1	0.74	0.96	0.53	Vacuolar protein sorting-associated protein 11-like protein	invertebrates
DcWN_01046	4179	4.86	3.2	7.37	7.17	0.56	0.85	0.58	0.94	Pao retrotransposon peptidase family protein	invertebrates
DcWN_01047	2684	6	8.4	15.4	18.8	0.81	0.31	0.58	0.98	Endonuclease-reverse transcriptase HmRTE-e01	invertebrates
DcWN_01048	3543	1.42	5.37	2.5	4.23	0.06	0.71	0.38	0.7	Tartan/capricious-like protein	invertebrates
DcWN_01049	4190	5.49	2.6	7.29	4.79	0.26	0.97	0.8	0.58	Myosin-2 heavy chain, non muscle, putative	invertebrates
DcWN_01050	3193	7.99	9.4	7.43	4.88	0.98	0.83	0.1	0.58	Endonuclease-reverse transcriptase HmRTE-e01	invertebrates
DcWN_01051	2402	11.15	11.45	13.73	14.39	1	1	0.89	0.99	Hermansky-Pudlak syndrome 1 protein-like protein	invertebrates
DcWN_01052	2342	3.1	4.4	4.2	4.43	0.8	0.95	0.65	1	Sugar transporter	invertebrates
DcWN_01053	2046	8.01	5.25	13.33	15.33	0.56	0.76	0.31	1	Rho GTPase-activating protein 1	invertebrates
DcWN_01054	3328	0.88	0.89	4.35	1.15	1	0.025	0.92	0.038	Proline dehydrogenase 1, mitochondrial	invertebrates
DcWN_01055	2245	11.29	11.46	1.86	1.45	1	0.00066	0.000025	0.77	Aromatic-L-amino-acid decarboxylase	invertebrates
DcWN_01056	2966	3.03	1.76	3.46	5.15	0.45	1	0.31	0.82	Ectonucleotide pyrophosphatase/phosphodiesterase family member 4	invertebrates
DcWN_01057	3770	11.67	5.7	12.63	9.63	0.28	0.97	0.89	0.72	TPR repeat-containing protein R13F6.10, putative	invertebrates
DcWN_01058	2754	9.71	6.12	6.71	10.22	0.52	0.52	0.9	0.8	Putative N-glycosylase/DNA lyase	invertebrates
DcWN_01059	2568	1.45	0.59	1.61	1.53	0.21	1	0.47	0.93	Papilin, putative	invertebrates
DcWN_01060	2805	12.49	10.62	5.97	3.22	0.83	0.19	0.0072	0.39	MutS protein-like protein 5	invertebrates
DcWN_01061	2552	5.5	4.68	4.78	7.28	0.84	0.77	0.97	0.8	Paramyosin, putative	invertebrates
DcWN_01062	6723	5.35	3.86	8.07	5.45	0.66	0.86	1	0.6
DcWN_01063	2613	17.73	7.99	13.96	12.26	0.22	0.66	0.98	0.85	Calcium homeostasis endoplasmic reticulum protein	invertebrates
DcWN_01064	4764	10.21	10.97	12.68	8.46	1	1	0.36	0.59	Gamma-tubulin complex component 6	invertebrates
DcWN_01065	2596	7.22	1.81	9.63	5.61	0.025	0.96	0.27	0.46	GPI mannosyltransferase 4	invertebrates
DcWN_01066	6211	11.65	8.41	14.43	13.82	0.66	1	0.92	0.92	Brefeldin A-inhibited guanine nucleotide-exchange protein, putative	invertebrates
DcWN_01067	2494	3.53	2.05	4.15	6.04	0.44	1	0.31	0.84	Protein chiffon (Fragment)	invertebrates
DcWN_01068	2537	29.31	28.39	37.67	59.35	0.96	0.99	0.66	0.76	Glutamyl-tRNA(Gln) amidotransferase subunit B, mitochondrial	invertebrates
DcWN_01069	2506	6	6.26	5.07	6.77	1	0.74	0.73	0.92	GTPase-activating protein and VPS9 domain-containing protein 1	invertebrates
DcWN_01070	6524	7.34	4.09	5.48	2.84	0.39	0.6	0.27	0.35	Partitioning defective 3	invertebrates
DcWN_01071	3444	7.15	4.76	9.09	8	0.58	1	0.9	0.85	Squamous cell carcinoma antigen, putative	invertebrates
DcWN_01072	4195	15.6	5.06	19.74	6.86	0.069	1	0.96	0.1
DcWN_01073	6167	41.62	19.05	34.67	15.23	0.23	0.72	0.39	0.22	Myosin heavy chain, non-muscle	invertebrates
DcWN_01074	3429	2.5	4.7	3.69	11.28	0.5	0.88	0.51	0.19	Reverse transcriptase homolog protein	invertebrates
DcWN_01075	2275	4.88	2.13	7.48	6.78	0.21	0.84	0.25	0.88	Protein RFT1-like protein	invertebrates
DcWN_01076	2946	15.05	2.67	9.15	4.95	0.0037	0.38	0.8	0.39	Integrator complex subunit 7	invertebrates
DcWN_01077	3294	10.65	1.66	7.76	4.53	0.0018	0.58	0.38	0.46	SWI/SNF complex subunit SMARCC2	invertebrates
DcWN_01078	3655	10.78	11.7	4.61	2.26	1	0.12	0.00044	0.31	Focal adhesion kinase	invertebrates
DcWN_01079	2201	0.97	2.32	2.11	5.04	0.31	0.52	0.62	0.39	Acyl-CoA dehydrogenase family member 9, mitochondrial	invertebrates
DcWN_01080	3539	6.34	1.34	0	1.59	0.01	8.40E-15	0.84	2.60E-08	Protein TET2	invertebrates
DcWN_01081	5444	8.33	3.6	9.75	4.27	0.19	1	0.83	0.22	Sentrin-specific protease 6	invertebrates
DcWN_01082	2993	7.88	4.52	11.56	8.2	0.42	0.88	0.82	0.65	CCR4-NOT transcription complex subunit 10	invertebrates
DcWN_01083	2391	1.56	0.36	1.24	3.11	0.029	0.72	0.0047	0.36	Hippocampus abundant transcript 1 protein	invertebrates
DcWN_01084	3354	2	2.65	3.65	6.34	0.87	0.67	0.51	0.67
DcWN_01085	3493	12.49	8.96	12.79	8.7	0.66	0.92	0.6	0.61	5'-3' exoribonuclease 2 homolog	invertebrates
DcWN_01086	2529	10.48	8.95	6.49	12.39	0.84	0.41	0.98	0.58	THO complex subunit 1	invertebrates
DcWN_01087	4722	4.11	10.02	7.17	4.09	0.26	0.71	0.033	0.44	ATP-dependent helicase brm	invertebrates
DcWN_01088	2594	4.09	4.47	3.15	2.76	1	0.65	0.19	0.86	Viral A-type inclusion protein repeat, putative	invertebrates
DcWN_01089	5528	9.29	3.99	8.73	11.95	0.19	0.84	0.28	0.89	Ubiquitin carboxyl-terminal hydrolase 32	invertebrates
DcWN_01090	8252	4.67	0.88	3.45	1.7	0.0054	0.59	0.76	0.31	Helicase domino	invertebrates
DcWN_01091	3182	2.45	0	3.31	6.48	1.60E-10	0.96	4.70E-14	0.56	Putative uncharacterized protein	invertebrates
DcWN_01092	1913	13.71	3.83	12.32	7.63	0.039	0.8	0.72	0.52	Poly	invertebrates
DcWN_01093	5589	2.46	1.46	3	3.26	0.46	1	0.58	1	C4b-binding protein beta chain, putative	invertebrates
DcWN_01094	2752	18.55	19.73	19	22.17	1	0.92	0.77	1	Probable cleavage and polyadenylation specificity factor subunit 2	invertebrates
DcWN_01095	5763	23.21	12.26	10.72	13.55	0.34	0.16	0.75	0.96	Xanthine dehydrogenase	invertebrates
DcWN_01096	5792	11.64	4.32	11.07	6.68	0.11	0.85	0.97	0.49	Activating transcription factor 7-interacting protein 1	invertebrates
DcWN_01097	3879	0.94	1.75	0	0.36	0.54	2.50E-08	0.0012	0.00064	Histone demethylase UTX	invertebrates
DcWN_01098	2689	14.89	13.49	18.53	13.87	0.9	1	0.67	0.7	Pinin	invertebrates
DcWN_01099	3830	13.04	2.41	6.69	1.68	0.0045	0.23	0.28	0.028	ADAM 10	invertebrates
DcWN_01100	3548	2.77	1.45	2.18	3.83	0.35	0.67	0.41	0.67	Sidestep protein, putative	invertebrates
DcWN_01101	4767	5.03	3.43	7.84	6.15	0.6	0.83	0.83	0.74	Protein TRS85-like protein	invertebrates
DcWN_01102	3617	2.9	2.46	3.62	5.07	0.84	1	0.68	0.88	Zinc finger protein 800	invertebrates
DcWN_01103	4494	41.46	29.01	41.69	40.59	0.62	0.9	0.99	0.94	Alpha glucosidase, putative	invertebrates
DcWN_01104	5037	2.21	2.98	2.84	7.22	0.86	1	0.49	0.32	Zinc finger protein, putative	invertebrates
DcWN_01105	1997	21.74	10.74	27.07	29.74	0.29	1	0.35	1	Pre-mRNA-processing factor 19	invertebrates
DcWN_01106	2831	26.93	15.25	22.68	20.55	0.41	0.73	0.95	0.88	Myosin heavy chain 95F	invertebrates
DcWN_01107	2878	16.49	12.23	37.18	26.49	0.69	0.43	0.62	0.65	Transmembrane protein 63A	invertebrates
DcWN_01108	2839	0.8	0.35	3.37	0.68	0.29	0.055	0.8	0.012	Tyrosine-protein kinase Btk29A	invertebrates
DcWN_01109	2073	3.35	1.07	6.87	5.3	0.08	0.54	0.052	0.73	Putative uncharacterized protein	invertebrates
DcWN_01110	5101	10.8	14.53	9.88	4.24	0.85	0.82	0.0056	0.21	Gap-Pol polyprotein	invertebrates
DcWN_01111	5252	8.25	1.9	6.6	1.98	0.015	0.68	0.69	0.06	Eukaryotic translation initiation factor 4 gamma, putative	invertebrates
DcWN_01112	2190	1.59	1.61	3.58	2.62	1	0.45	0.93	0.69	Sodium-dependent phosphate transporter	invertebrates
DcWN_01113	3853	11.82	2.95	16.7	7.23	0.022	0.92	0.48	0.22	Protein SMG5	invertebrates
DcWN_01114	3422	0.88	1.09	4.72	17.71	0.94	0.015	0.000031	0.091	Alpha-actinin-2-associated lim protein/alp, putative	invertebrates
DcWN_01115	3678	13.85	6.07	28.52	15.44	0.2	0.53	0.44	0.39	F-box only protein, putative	invertebrates
DcWN_01116	5392	10.32	5.15	19.28	12.82	0.29	0.63	0.46	0.59	Tens, putative	invertebrates
DcWN_01117	1895	13.39	5.98	8.79	6.47	0.22	0.46	0.73	0.69	Transcriptional repressor protein yy, putative	invertebrates
DcWN_01118	2149	8.9	3.01	17.38	4.94	0.086	0.58	0.92	0.048	Wiskott-Aldrich syndrome protein family member 3	invertebrates
DcWN_01119	2703	0.33	2.06	0	0	0.0093	0.0006	2.60E-11	1	Uncharacterized protein	invertebrates
DcWN_01120	5111	5.54	4.37	5.23	4.45	0.76	0.85	0.66	0.82	Chromatin modification-related protein YNG2	invertebrates
DcWN_01121	5763	1.48	0.32	0.69	1.6	0.015	0.19	0.05	0.42	Nuclear pore membrane glycoprotein 210	invertebrates
DcWN_01122	3496	5.43	4.14	5.19	8.83	0.73	0.86	0.63	0.69	Mitochondrial protein import receptor, putative	invertebrates
DcWN_01123	2838	4.65	0.38	0.16	0.03	0.000057	5.80E-08	0.00043	0.15	5-methyltetrahydropteroyltriglutamate--homocysteine methyltransferase	invertebrates
DcWN_01124	3211	0.93	0	0	2.27	3.60E-07	1.30E-07	4.70E-10	2.90E-09	Eater	invertebrates
DcWN_01125	4001	5.45	3.35	3.24	1.51	0.49	0.37	0.055	0.28	Tyrosine-protein kinase transforming protein FPS, putative	invertebrates
DcWN_01126	3484	18.54	27.86	1	1.42	0.74	1.10E-07	1.20E-08	0.88	AGAP002072-PA	invertebrates
DcWN_01127	3064	4.97	10	20.09	20.09	0.43	0.053	0.7	0.96	Viral A-type inclusion protein, putative	invertebrates
DcWN_01128	4342	3.95	1.99	3.26	1.53	0.31	0.72	0.37	0.28	Transcription-associated protein 1	invertebrates
DcWN_01129	3358	3.75	2.21	2.38	2.33	0.46	0.44	0.7	0.94	NK-tumor recognition protein	invertebrates
DcWN_01130	3098	2.32	1.9	4.58	5.86	0.8	0.58	0.27	0.95	Putative uncharacterized protein	invertebrates
DcWN_01131	2550	3.05	0.8	6.75	3.15	0.037	0.46	0.13	0.28	PAB-dependent poly(A)-specific ribonuclease subunit 3	invertebrates
DcWN_01132	3567	22.69	33.71	16.83	25.44	0.75	0.59	0.33	0.8	DnaJ-like protein subfamily B member 6	invertebrates
DcWN_01133	5231	9.23	4.12	8.29	5.31	0.21	0.79	0.91	0.55	Uncharacterized protein	invertebrates
DcWN_01134	4462	27.41	11.48	28.97	19.29	0.17	0.95	0.9	0.59	GDP-L-fucose synthetase, putative	invertebrates
DcWN_01135	3982	28.91	9.14	23.14	16.7	0.062	0.67	0.81	0.66	Bicoid stability factor	invertebrates
DcWN_01136	3315	9.62	9.45	20.08	11.82	0.97	0.51	0.88	0.47	PH and SEC7 domain-containing protein 3	invertebrates
DcWN_01137	1789	14.79	8.54	13.67	7.3	0.43	0.83	0.47	0.38	Sugar transporter 13	invertebrates
DcWN_01138	2604	0.79	4.36	77.88	31.14	0.012	1.90E-12	0.0065	0.17
DcWN_01139	2882	11.89	6.65	12.19	14.02	0.4	0.92	0.65	1	Beta-1,4-mannosyltransferase egh	invertebrates
DcWN_01140	3215	8.39	3.59	5.43	2.68	0.19	0.45	0.33	0.32	Neurabin-1	invertebrates
DcWN_01141	4070	13.08	22.23	20.92	16.62	0.6	0.79	0.33	0.76	Conserved Plasmodium protein	invertebrates
DcWN_01142	2957	10.18	4.44	11.22	9.59	0.2	0.98	0.62	0.82	Protein MAK10-like protein	invertebrates
DcWN_01143	2470	0.088	0.11	0.79	2.78	1	0.0088	0.000022	0.14	SEC14 domain and spectrin repeat-containing protein 1	invertebrates
DcWN_01144	3272	0	0.33	0.51	0.95	0.00053	0.000039	0.36	0.65	Short transient receptor potential channel 5	invertebrates
DcWN_01145	5333	26.7	8.93	17.65	13.87	0.077	0.46	0.97	0.74	Protein lap4	invertebrates
DcWN_01146	3048	6.4	4.54	2.47	6.59	0.65	0.083	1	0.28	Mediator of RNA polymerase II transcription subunit 24	invertebrates
DcWN_01147	2018	0.092	2.55	11.34	9.5	0.000013	2.70E-11	0.15	0.81
DcWN_01148	2321	2.14	1.38	2.76	3.54	0.58	1	0.46	0.95	Spectrin alpha chain	invertebrates
DcWN_01149	4658	9.29	8.68	5.56	3.49	0.93	0.37	0.031	0.53	MICAL-like protein 2	invertebrates
DcWN_01150	3821	29.8	12.88	121.86	43.71	0.19	0.049	0.19	0.11	Probable elongator complex protein 2	invertebrates
DcWN_01151	2473	6.27	3.88	8.91	6.32	0.51	0.91	0.93	0.65	TBC1 domain family member 14	invertebrates
DcWN_01152	2878	4.84	1.22	3.1	2.02	0.028	0.45	0.92	0.58	GAS2-like protein 2	invertebrates
DcWN_01153	5275	10.72	5.18	7.85	9.5	0.27	0.58	0.8	0.99	Putative reverse transcriptase	invertebrates
DcWN_01154	3206	3.74	2.56	3.56	2.14	0.61	0.86	0.44	0.49	Reversion-inducing cysteine-rich protein with Kazal motifs	invertebrates
DcWN_01155	2863	6.45	4.08	5.67	5.11	0.53	0.78	0.89	0.87	GPI ethanolamine phosphate transferase, putative	invertebrates
DcWN_01156	3816	6.68	3.32	6.87	4.31	0.29	0.92	0.92	0.53	Glutamic acid-rich protein, putative	invertebrates
DcWN_01157	2570	4.5	1.87	5.76	2.57	0.18	1	0.97	0.25	Transmembrane 9 superfamily member 4	invertebrates
DcWN_01158	2245	1.93	1.06	0.37	2.34	0.41	0.0047	0.63	0.022	Suppressor of fused, putative	invertebrates
DcWN_01159	2286	8.55	3.1	5.6	5.54	0.11	0.46	0.83	0.95	Fasciclin-1	invertebrates
DcWN_01160	3248	5.22	4.38	5.21	7.71	0.82	0.9	0.85	0.82	Uncharacterized protein	invertebrates
DcWN_01161	3905	15.1	5.56	29.69	10.08	0.11	0.58	0.82	0.092	Ubiquitin-specific protease	invertebrates
DcWN_01162	3629	5.05	1.49	5.36	4.67	0.051	0.95	0.26	0.85	Regulator of G-protein signaling 12	invertebrates
DcWN_01163	3745	27.27	10.72	22.36	28.09	0.14	0.7	0.41	0.96	Pol-like protein	invertebrates
DcWN_01164	3566	8.74	3.9	10.47	8.19	0.22	1	0.66	0.74	Ankyrin repeat and FYVE domain-containing protein 1	invertebrates
DcWN_01165	3617	18.73	10.83	17.96	24.06	0.43	0.86	0.59	0.91	Fanconi anemia group J protein	invertebrates
DcWN_01166	3588	6.63	5.43	8.97	6.19	0.79	0.95	0.79	0.62	Phosphoribosylformylglycinamidine synthase	invertebrates
DcWN_01167	3872	4.89	0.97	3.74	3.2	0.0079	0.63	0.23	0.83	CG4699, isoform F	invertebrates
DcWN_01168	2240	5.81	3.21	4.45	2.67	0.39	0.63	0.45	0.5	Fbxl4, putative	invertebrates
DcWN_01169	4148	1.78	0	0.23	0	2.50E-10	0.0004	1	0.00099	Tuberin	invertebrates
DcWN_01170	1690	0.037	0.76	10.84	3.36	0.0026	6.80E-12	0.093	0.069	Viral A-type inclusion protein, putative	invertebrates
DcWN_01171	4289	3.22	11.6	4.33	3.1	0.069	0.96	0.0034	0.66	RAD50-interacting protein 1	invertebrates
DcWN_01172	4301	4.01	2.32	2.71	3.87	0.44	0.5	0.9	0.86	Probable E3 ubiquitin-protein ligase HERC2	invertebrates
DcWN_01173	4269	10.58	7.41	17.45	6.81	0.63	0.77	0.54	0.15	Tubulin polyglutamylase TTLL4	invertebrates
DcWN_01174	2746	12.31	7.9	13.48	11.14	0.54	0.98	1	0.79	WD-repeat protein, putative	invertebrates
DcWN_01175	4966	3.11	2.28	3.92	1.78	0.68	1	0.38	0.25	Putative zinc finger protein 107	invertebrates
DcWN_01176	2554	32.32	13.55	35.1	19.77	0.17	0.97	1	0.42	PITSLRE serine/threonine-protein kinase CDC2L1	invertebrates
DcWN_01177	2626	10.68	4.28	11.4	5.81	0.15	0.96	0.96	0.34	Transcription factor Sp4 (Fragment)	invertebrates
DcWN_01178	3342	1.51	1.42	1.37	2.36	0.94	0.83	0.91	0.69	Cleft lip and palate transmembrane protein 1-like protein	invertebrates
DcWN_01179	3608	7.46	4.64	5.62	4.62	0.5	0.61	0.63	0.79	Spermatogenesis-associated protein 5-like protein 1	invertebrates
DcWN_01180	4153	2.69	1.31	4.94	2.34	0.29	0.66	0.84	0.29	Uncharacterized protein	invertebrates
DcWN_01181	3582	6.26	3.17	5.47	3.19	0.31	0.77	0.65	0.47	TPR repeat-containing protein B0464.2	invertebrates
DcWN_01182	2449	6.26	3.29	3.66	2.98	0.35	0.35	0.54	0.79	Protein O-mannosyltransferase 1	invertebrates
DcWN_01183	2393	11.76	4.37	7.64	4.39	0.12	0.45	0.65	0.45	Putative uncharacterized protein (Fragment)	invertebrates
DcWN_01184	3204	14.73	5.99	21.06	7.96	0.16	0.9	0.94	0.14	Serine/threonine-protein kinase tousled-like 1	invertebrates
DcWN_01185	5354	5.34	2.57	6.14	3.57	0.27	1	0.98	0.46	WD repeat and FYVE domain-containing protein 3	invertebrates
DcWN_01186	2228	8.83	3.66	8.06	6.51	0.17	0.82	0.84	0.78	Ral guanine nucleotide exchange factor, putative	invertebrates
DcWN_01187	3151	2.12	3.62	2.37	4.29	0.61	1	0.83	0.64	Prestin	invertebrates
DcWN_01188	3235	0.97	0.35	1.39	3.01	0.16	0.91	0.004	0.48	Pol-like protein	invertebrates
DcWN_01189	2404	8.34	12.7	8.74	14.35	0.72	0.94	0.78	0.72	Probable Xaa-Pro aminopeptidase 3	invertebrates
DcWN_01190	4419	13.5	7.68	16.86	13.1	0.41	1	0.88	0.73	AP-1 complex subunit gamma-1	invertebrates
DcWN_01191	4884	6.04	2.65	8.62	5.18	0.21	0.91	0.74	0.49	Syntaxin-binding protein 5	invertebrates
DcWN_01192	2418	0.53	0.24	0.46	1.24	0.36	0.84	0.07	0.34	Putative ring finger protein 8-like protein	invertebrates
DcWN_01193	4458	25.6	14.43	26.43	19.85	0.4	0.93	0.97	0.7	RRP12-like protein	invertebrates
DcWN_01194	3720	13.95	17.55	10.75	12.81	0.92	0.63	0.31	1	ESF1-like protein	invertebrates
DcWN_01195	4282	10.17	7.09	17.08	15.12	0.62	0.75	0.63	0.86	Serine/threonine-protein kinase Doa	invertebrates
DcWN_01196	2385	6.56	2.55	1.54	3.68	0.14	0.0071	1	0.39	Scavenger receptor class B member, putative	invertebrates
DcWN_01197	2906	1.56	1.75	2.47	3.82	1	0.82	0.61	0.79	Histone acetyltransferase	invertebrates
DcWN_01198	3177	12.91	5.95	11.96	8	0.24	0.83	0.95	0.59	Putative amino acid transporter	invertebrates
DcWN_01199	5711	8.76	1.45	5.59	1.86	0.0024	0.43	0.91	0.089	Ca(2+)/calmodulin-responsive adenylate cyclase	invertebrates
DcWN_01200	3606	19.85	11.32	21.22	11.85	0.41	0.96	0.69	0.42	N(2),N(2)-dimethylguanosine tRNA methyltransferase	invertebrates
DcWN_01201	3666	5.04	2.78	5.11	4.75	0.39	0.92	0.88	0.9	Leucine-rich transmembrane protein	invertebrates
DcWN_01202	4657	10.1	3.48	7.83	7.22	0.088	0.64	0.67	0.89	SNF2 family N-terminal domain containing protein	invertebrates
DcWN_01203	3444	2.47	0.11	1.1	0.28	0.0000029	0.16	0.57	0.053	Bumetanide-sensitive sodium-(potassium)-chloride cotransporter	invertebrates
DcWN_01204	5292	12.49	1.69	4.86	2.91	0.00068	0.08	0.88	0.49	Protein polybromo-1	invertebrates
DcWN_01205	2697	7.92	3.77	4.95	7.99	0.26	0.42	0.64	0.74	Transmembrane and coiled-coil domain-containing protein 7 (Fragment)	invertebrates
DcWN_01206	2485	13.47	10.34	15.22	16.07	0.73	1	0.97	1	Cleavage and polyadenylation specificity factor subunit 3	invertebrates
DcWN_01207	4855	4.9	3.66	2.6	7.61	0.7	0.27	0.66	0.22	Protein suppressor of hairy wing	invertebrates
DcWN_01208	3968	10.1	3.19	18.24	8.92	0.063	0.67	0.35	0.3	TIMELESS	invertebrates
DcWN_01209	4320	15.4	25.37	36.08	19.75	0.64	0.39	0.36	0.4	Endonuclease-reverse transcriptase	invertebrates
DcWN_01210	2350	19.16	6.25	16.56	7.55	0.071	0.76	0.85	0.25	Rap guanine nucleotide exchange factor 2	invertebrates
DcWN_01211	4126	30.46	27.81	29.5	58.61	0.91	0.87	0.64	0.54	Large subunit GTPase 1 homolog	invertebrates
DcWN_01212	2278	13.7	26.07	14.77	16.55	0.48	0.96	0.2	1	Tetratricopeptide repeat protein 15	invertebrates
DcWN_01213	3478	1.74	0	2.93	5.31	1.30E-09	0.75	1.30E-13	0.63	Glutamate receptor, ionotropic kainate 2, putative	invertebrates
DcWN_01214	2048	7.75	6.27	11.62	10.75	0.79	0.86	0.88	0.9	Putative GTP-binding protein 6	invertebrates
DcWN_01215	2074	0.96	0.23	4.18	2.24	0.054	0.048	0.0043	0.4	Actin-binding protein IPP	invertebrates
DcWN_01216	7650	6.63	3.29	4.25	2.85	0.29	0.44	0.48	0.59	Fat-like cadherin-related tumor suppressor homolog	invertebrates
DcWN_01217	3183	13.75	4.54	9.64	2.95	0.075	0.53	0.22	0.066	Nuclear receptor coactivator 2	invertebrates
DcWN_01218	2234	0.028	0.66	9.62	7.11	0.0012	1.90E-12	0.0009	0.69	GATA zinc finger domain-containing protein 14	invertebrates
DcWN_01219	4040	5.11	2.74	6.74	2.66	0.36	0.97	0.61	0.17	Uncharacterized protein	invertebrates
DcWN_01220	4386	8.22	4.84	8.73	7.6	0.45	0.95	0.96	0.84	Probable exonuclease mut-7-like protein	invertebrates
DcWN_01221	3219	16.98	18.53	21.23	21.97	1	1	0.83	0.98
DcWN_01222	4129	18.13	7.98	5.71	1.2	0.2	0.029	0.000083	0.012	Furrowed, putative	invertebrates
DcWN_01223	2648	4.31	10.15	7.13	7.78	0.29	0.77	0.35	1	Uncharacterized protein	invertebrates
DcWN_01224	2327	12.16	7.17	9.25	12.03	0.45	0.62	0.9	0.93	DNA helicase recq5, putative	invertebrates
DcWN_01225	4503	0.028	0.34	2.37	1.88	0.0056	2.30E-09	0.034	0.76
DcWN_01226	3514	3.69	1.85	3.16	3.06	0.31	0.75	0.91	0.94	Protein cramped-like protein	invertebrates
DcWN_01227	3454	1.97	1.71	1.99	1.87	0.87	0.92	0.75	0.91	BEL12_AG transposon polyprotein	invertebrates
DcWN_01228	2834	7.59	8.67	16.88	8.91	1	0.45	0.67	0.37	Putative growth factor receptor-bound protein	invertebrates
DcWN_01229	2594	8.9	6.94	4.72	4.91	0.75	0.27	0.28	0.99	Abc transporter	invertebrates
DcWN_01230	2951	3.68	2.1	3.22	6.49	0.43	0.78	0.26	0.53	Coiled-coil domain-containing protein, putative	invertebrates
DcWN_01231	5830	4.35	2.47	7.08	4.26	0.41	0.79	0.87	0.49	Iporin	invertebrates
DcWN_01232	3141	6.61	7.25	7.43	8.37	1	1	0.8	1	RING finger protein 103	invertebrates
DcWN_01233	3668	24.17	14.52	16.17	15.49	0.46	0.48	0.71	0.92	MAGUK p55 subfamily member 5	invertebrates
DcWN_01234	6039	10.13	8.49	17.76	8.34	0.82	0.7	0.62	0.27	ORF B	viruses
DcWN_01235	2125	7.45	4.84	31.9	27.28	0.55	0.041	0.023	0.82	Pro-phenol oxidase subunit 2	invertebrates
DcWN_01236	4416	4.93	2.05	4.6	4.2	0.17	0.84	0.68	0.89	Cohesin subunit SA-1	invertebrates
DcWN_01237	2698	73.86	87.62	7.67	4.73	0.97	0.000015	1.60E-08	0.51	Nuclear and cytoplasmic polyadenylated RNA-binding protein PUB1, putative	invertebrates
DcWN_01238	3731	8.32	10.61	10.16	9.13	0.91	1	0.47	0.87	Ubiquitin carboxyl-terminal hydrolase	invertebrates
DcWN_01239	2230	0	0.19	1.31	0.12	0.037	6.70E-07	0.46	0.00071	Longitudinals lacking protein, isoforms N/O/W/X/Y	invertebrates
DcWN_01240	4760	4.2	2.18	3	0.99	0.33	0.56	0.058	0.089	Rolling pebbles, putative	invertebrates
DcWN_01241	2851	1.13	1.45	1.9	1.77	0.91	0.76	0.86	0.91	Exostosin-1	invertebrates
DcWN_01242	3584	18.37	20.34	13.37	8.56	1	0.57	0.038	0.55	Dihydropyrimidine dehydrogenase [NADP(+)]	invertebrates
DcWN_01243	2556	3.09	1.8	6.41	3.71	0.45	0.53	0.69	0.46	ATP-dependent RNA helicase, putative	invertebrates
DcWN_01244	2298	8.15	21.35	24.92	11.63	0.21	0.17	0.12	0.27	CG13284, isoform B	invertebrates
DcWN_01245	3430	5.91	5.09	8.51	7.89	0.85	0.9	0.97	0.9	Protein hu-li tai shao	invertebrates
DcWN_01246	3199	6.58	3.33	8.56	4.94	0.31	0.99	1	0.45	Kinesin-like protein unc-104	invertebrates
DcWN_01247	3310	0	2.15	28.26	24.76	6.40E-10	1.80E-19	0.00033	0.85	Actin, putative	invertebrates
DcWN_01248	3222	4.62	4.24	4.92	6.19	0.91	0.96	1	0.96	Chondroitin sulfate synthase 2	invertebrates
DcWN_01249	2992	7.76	2.15	0.19	0	0.038	1.30E-09	7.20E-12	0.015	Glucose dehydrogenase, putative	invertebrates
DcWN_01250	2580	9.93	4.35	7.55	6.38	0.21	0.62	1	0.82	Translation initiation factor IF-2	invertebrates
DcWN_01251	5584	2.86	2.67	2.37	2.71	0.93	0.72	0.66	1	Fatty acid synthase	invertebrates
DcWN_01252	4363	23.16	21	37.11	28.74	0.9	0.79	0.97	0.73	Sugar transporter ERD6-like 7	invertebrates
DcWN_01253	2432	3.33	3.59	8.17	4.6	1	0.35	0.91	0.43	EH domain-containing protein 1	invertebrates
DcWN_01254	2111	10.42	7.13	14.81	15.56	0.61	0.91	0.61	0.99	Putative dolichyl pyrophosphate Man9GlcNAc2 alpha-1,3-glucosyltransferase	invertebrates
DcWN_01255	2575	1.35	3.96	4.11	3.7	0.16	0.19	0.57	0.88	Sterile alpha motif domain-containing protein 4B	invertebrates
DcWN_01256	2747	9.65	12.58	14.09	14.69	0.88	0.89	0.81	0.99	Exocyst complex component 5	invertebrates
DcWN_01257	4302	0.43	1.12	0.79	1.05	0.25	0.72	0.57	0.93	Putative uncharacterized protein GLEAN_15548	invertebrates
DcWN_01258	2635	2.63	5.34	1.14	3.21	0.43	0.15	0.17	0.27	Zinc finger protein (Fragment)	invertebrates
DcWN_01259	3595	2.95	2.83	3.03	3.95	0.96	0.93	0.99	0.94	Bloom syndrome protein-like protein	invertebrates
DcWN_01260	2382	15.3	7	12.68	17.89	0.23	0.72	0.44	0.87	ATP-dependent DNA helicase 2 subunit 2	invertebrates
DcWN_01261	2955	17.77	5.47	19.11	14.68	0.057	0.96	0.39	0.72	AP-1 complex subunit beta	invertebrates
DcWN_01262	3773	2.97	3.42	3.58	4.41	1	1	0.92	0.98	Aminopeptidase N	invertebrates
DcWN_01263	3116	9.39	12.54	13.52	9.92	0.86	0.9	0.38	0.68
DcWN_01264	2447	5.62	3.39	3.45	4.19	0.48	0.41	0.88	0.99	DNA replication licensing factor Mcm6	invertebrates
DcWN_01265	2439	2.53	1.3	3.58	6.53	0.35	0.92	0.046	0.63	Mitochondrial intermediate peptidase	invertebrates
DcWN_01266	2466	11.45	9.96	8.15	10.77	0.86	0.55	0.73	0.92	Transcription initiation factor TFIID subunit, putative	invertebrates
DcWN_01267	1647	6.55	6.27	6.37	11.05	0.95	0.88	0.85	0.68	WD-repeat protein, putative	invertebrates
DcWN_01268	2618	9.4	0.98	7.21	6.31	0.00016	0.63	0.014	0.85	RING finger protein unkempt	invertebrates
DcWN_01269	3908	0.056	0.46	0.14	0.12	0.013	0.62	0.0095	0.9
DcWN_01270	3458	8.19	9.04	11.4	11.39	1	0.93	0.89	0.96	Suppressor of SWI4 1-like protein	invertebrates
DcWN_01271	4254	6.55	3.02	7.62	6.58	0.24	1	0.61	0.83	Tyrosine-protein phosphatase 69D	invertebrates
DcWN_01272	2420	6.53	2.88	6.19	3.63	0.21	0.85	0.9	0.47	Tripartite motif-containing protein, putative	invertebrates
DcWN_01273	2361	2.52	0	0.88	0.7	1.40E-09	0.073	0.000052	0.8	Optomotor-blind protein	invertebrates
DcWN_01274	2781	21	43.79	16.92	28.66	0.39	0.68	0.22	0.69	Putative SEC63 protein	invertebrates
DcWN_01275	2660	14.32	9.94	2.2	1.21	0.62	0.00035	0.000018	0.43	Ankyrin repeat-containing protein, putative	invertebrates
DcWN_01276	4511	5.93	19.46	3.09	3.99	0.1	0.25	0.00062	0.94	Mitogen-activated protein kinase ERK-A, putative	invertebrates
DcWN_01277	4699	5.86	7.07	7.94	9.99	0.96	0.95	1	0.96	Reverse transcriptase (Fragment)	invertebrates
DcWN_01278	4884	5.1	3.46	3.88	2.05	0.6	0.62	0.16	0.38	CG31342, isoform B	invertebrates
DcWN_01279	1833	0.068	0.62	0.61	0.29	0.021	0.021	0.13	0.44	BEL12_AG transposon polyprotein	invertebrates
DcWN_01280	3347	68.99	69.59	48.91	71.22	1	0.54	0.66	0.83	Eukaryotic translation initiation factor 3 subunit F-1	invertebrates
DcWN_01281	3900	90.35	25.94	34.35	28.01	0.04	0.071	0.72	0.78	Liver carboxylesterase 1	invertebrates
DcWN_01282	4010	11.45	5.21	0.73	0.29	0.23	5.00E-07	4.80E-08	0.22	Brain chitinase and chia	invertebrates
DcWN_01283	8345	2.5	0.72	3.58	1.48	0.046	0.9	0.69	0.19	Titin	invertebrates
DcWN_01284	2134	15.26	8.53	6.02	5.03	0.4	0.088	0.16	0.81	Receptor tyrosine kinase, putative	invertebrates
DcWN_01285	3298	5.67	3.15	3.35	3.46	0.4	0.36	0.75	0.98	DNA polymerase subunit gamma-1, mitochondrial	invertebrates
DcWN_01286	2619	26.95	31.18	23	33.08	0.99	0.75	0.7	0.85	ATP-dependent RNA helicase Ddx1	invertebrates
DcWN_01287	2460	1.69	0.9	1.34	3.18	0.39	0.69	0.19	0.4	WD repeat-containing protein 32-like protein	invertebrates
DcWN_01288	5873	24.32	13.86	23.77	11.15	0.41	0.88	0.4	0.27	Bat2, putative (Fragment)	invertebrates
DcWN_01289	1981	1.86	0	3.26	7.36	7.20E-08	0.73	1.10E-12	0.43	CG16711, isoform A	invertebrates
DcWN_01290	1814	0.26	0.15	0	0.2	0.68	0.014	1	0.066
DcWN_01291	3321	21.82	10.97	17.76	17.37	0.3	0.69	0.95	0.94	Threonine--tRNA ligase, cytoplasmic	invertebrates
DcWN_01292	2739	0.48	0.95	0.85	1.77	0.5	0.73	0.8	0.53
DcWN_01293	3997	33.93	30.18	37.63	52.12	0.88	0.99	0.87	0.88	Ubiquitin-like modifier-activating enzyme 1	invertebrates
DcWN_01294	3925	4.96	2.55	6.48	6.4	0.33	0.98	0.46	0.95
DcWN_01295	6244	42.55	66.56	3.43	4.31	0.69	0.000002	7.60E-08	0.96	Similar to CG15080 (Fragment)	invertebrates
DcWN_01296	2847	8.87	11.77	18.29	19.76	0.87	0.53	0.9	1	Transcription elongation factor B polypeptide 3	invertebrates
DcWN_01297	1971	14.53	15.34	20.08	14.92	1	0.93	0.61	0.69	Transmembrane protein 135	invertebrates
DcWN_01298	2495	9.54	5.05	12.24	11.15	0.35	0.99	0.6	0.88	UPF0518 protein FAM160B1	invertebrates
DcWN_01299	3231	11.07	6.98	12.29	10.81	0.52	0.99	0.97	0.85	WD repeat-containing protein 33	invertebrates
DcWN_01300	3572	4.28	3.18	3.2	4.65	0.7	0.61	1	0.84	Organic cation transporter, putative	invertebrates
DcWN_01301	3782	2.02	2.5	3.86	3.48	0.94	0.62	0.98	0.88	Eukaryotic translation initiation factor 2 alpha kinase PEK	invertebrates
DcWN_01302	3637	16.26	6.47	31.52	14.93	0.15	0.59	0.54	0.28	CG33056, isoform A	invertebrates
DcWN_01303	2956	1.71	0.42	2.95	5.01	0.035	0.73	0.00048	0.69	Tetratricopeptide repeat protein 14-like protein	invertebrates
DcWN_01304	6203	1.79	0.66	1.1	0.29	0.12	0.4	0.057	0.04	Putative mediator of RNA polymerase II transcription subunit 26	invertebrates
DcWN_01305	2915	0.14	1.61	4.65	3.4	0.00069	1.30E-07	0.65	0.68	5' nucleotidase	invertebrates
DcWN_01306	4902	10.05	6.32	18.7	22.42	0.51	0.64	0.16	0.99	1-phosphatidylinositol 4,5-bisphosphate phosphodiesterase	invertebrates
DcWN_01307	2587	5.55	4.51	5.97	3.18	0.79	0.97	0.28	0.38
DcWN_01308	3447	8.68	5.04	9.49	8.12	0.43	0.98	0.94	0.82	Dynamin-like 120 kDa protein, mitochondrial	invertebrates
DcWN_01309	2778	0.37	1.18	20.03	7	0.14	4.90E-10	0.02	0.11
DcWN_01310	1932	16.28	9.21	17.41	9.44	0.41	0.96	0.67	0.4	Coronin	invertebrates
DcWN_01311	2775	1.53	3.95	10.02	6.65	0.24	0.0041	0.89	0.59	Soluble trehalase	invertebrates
DcWN_01312	2263	4.62	1.86	14.7	8.97	0.17	0.15	0.053	0.5	Zinc metalloprotease	invertebrates
DcWN_01313	2919	15.71	5.23	24.51	16.79	0.077	0.82	0.23	0.62	Tyrosine-protein phosphatase non-receptor type 9	invertebrates
DcWN_01314	3097	10.08	7.96	7.19	11.88	0.76	0.56	1	0.72	WD repeat protein 18	invertebrates
DcWN_01315	2131	0.97	2.63	13.78	11.32	0.22	0.000022	0.082	0.79
DcWN_01316	3368	4.28	7.24	7.69	4.78	0.61	0.68	0.23	0.52	Putative fatty acyl-CoA reductase CG5065	invertebrates
DcWN_01317	4484	2.99	4.01	6.45	6.59	0.86	0.48	0.92	0.97	Pol-like protein	invertebrates
DcWN_01318	2933	5.61	1.84	2.4	1.91	0.079	0.13	0.7	0.77	DNA replication licensing factor MCM4	invertebrates
DcWN_01319	5058	27.73	27.63	22.85	25.7	0.99	0.71	0.55	1	Pre-mRNA-splicing ATP-dependent RNA helicase prp28, putative	invertebrates
DcWN_01320	4114	14.15	4.79	13.73	9.3	0.082	0.87	0.74	0.61	Nesprin-1 (Fragment)	invertebrates
DcWN_01321	4080	25.62	22.01	37.11	47.16	0.84	0.89	0.62	0.95	Cordon-bleu, putative	invertebrates
DcWN_01322	3905	4.95	5.29	8.51	2.86	1	0.73	0.11	0.092	Putative gag-pol protein	invertebrates
DcWN_01323	2663	3.79	2.85	8.54	8.1	0.72	0.44	0.34	0.92	Tripartite motif-containing protein 71	invertebrates
DcWN_01324	2857	31.57	21.56	29.04	18.07	0.6	0.82	0.44	0.52	KLHL18, isoform A	invertebrates
DcWN_01325	2403	0.79	0.32	2.39	1.41	0.23	0.21	0.11	0.49	Hepatocyte growth factor-regulated tyrosine kinase substrate	invertebrates
DcWN_01326	3091	9.26	4.22	11.12	9.55	0.23	1	0.57	0.83	Centaurin-beta, putative	invertebrates
DcWN_01327	5096	3.59	0.37	0	0.29	0.00017	4.60E-14	0.43	0.00049	Protein strawberry notch	invertebrates
DcWN_01328	2981	14.9	7.9	14.54	18.95	0.35	0.88	0.5	0.93	Mannosyl-oligosaccharide glucosidase, putative	invertebrates
DcWN_01329	3580	17	7.89	20.61	12.11	0.24	1	0.98	0.47	F-box only protein 28	invertebrates
DcWN_01330	4947	17.08	30.45	38.56	19.06	0.55	0.43	0.19	0.31	Retrovirus-related Pol polyprotein from transposon 17.6	invertebrates
DcWN_01331	3243	6.86	3.22	5.49	6.43	0.25	0.68	0.71	1	Reverse transcriptase	invertebrates
DcWN_01332	4204	10.56	3.54	6.86	3.84	0.08	0.45	0.73	0.42	Ca-activated cl channel protein, putative	invertebrates
DcWN_01333	3566	7.58	6.86	10.8	9.69	0.9	0.91	1	0.87	Reverse transcriptase	invertebrates
DcWN_01334	3118	8.95	14.84	1.65	2.13	0.63	0.0013	0.000053	0.95	Heat shock protein HSP70-12A, putative (Fragment)	invertebrates
DcWN_01335	3315	20.54	18.58	11.99	13.05	0.9	0.34	0.27	1	Putative scarlet	invertebrates
DcWN_01336	3460	1.03	1.23	2.84	3.22	0.98	0.27	0.42	1	Guanylate cyclase	invertebrates
DcWN_01337	2645	4.34	4.62	6.35	12.98	1	0.89	0.34	0.51	Uncharacterized protein	invertebrates
DcWN_01338	2812	27	12.15	19.6	6.78	0.22	0.57	0.13	0.1	3-hydroxy-3-methylglutaryl-coenzyme A reductase	invertebrates
DcWN_01339	2575	3.53	0.85	4	4.23	0.024	1	0.049	1	Germ cell-less	invertebrates
DcWN_01340	3026	1.67	1.24	1.15	1.55	0.72	0.55	0.89	0.91
DcWN_01341	2599	3.82	7.54	3.86	7.38	0.45	0.91	0.62	0.58	FAST kinase domain-containing protein 5	invertebrates
DcWN_01342	3391	4.14	0.75	4.41	2.34	0.0052	0.96	0.28	0.38	Protein phosphatase 1 regulatory subunit 12B	invertebrates
DcWN_01343	4929	8.38	3.57	6.85	4.79	0.18	0.7	0.95	0.63	Histone-lysine N-methyltransferase, H3 lysine-79 specific	invertebrates
DcWN_01344	2749	5.5	3.54	9.25	7.57	0.55	0.75	0.64	0.79	ATP-dependent RNA helicase SUV3 homolog, mitochondrial	invertebrates
DcWN_01345	2646	27.88	16.89	17.5	12.29	0.47	0.41	0.3	0.64	SAX, putative	invertebrates
DcWN_01346	2746	0.78	4.09	0.37	0	0.016	0.28	4.70E-14	0.00082	General vesicular transport factor p115	invertebrates
DcWN_01347	3017	12.52	5.46	7.9	12.38	0.2	0.42	0.57	0.77	RNA-binding protein 45	invertebrates
DcWN_01348	4097	7.22	2.34	8.03	2.46	0.072	0.99	0.7	0.065	DnaJ-like protein subfamily C member 13	invertebrates
DcWN_01349	2502	1.82	4.76	6.45	12.15	0.22	0.1	0.44	0.6	EH domain-containing protein 1	invertebrates
DcWN_01350	3366	7.37	0.73	5.71	4.34	0.00012	0.64	0.021	0.71	Synaptonemal complex protein ZIP1, putative	invertebrates
DcWN_01351	4487	32.18	10.76	17.7	16.15	0.077	0.29	1	0.88	DNA topoisomerase 2	invertebrates
DcWN_01352	3207	3.88	2.23	8.78	6.76	0.43	0.43	0.28	0.73	CG7536, isoform A	invertebrates
DcWN_01353	4256	0.31	0	0.24	0.7	0.00011	0.75	7.20E-07	0.29	Death domain-associated protein 6	invertebrates
DcWN_01354	2469	10.71	7.81	13.59	9.61	0.68	1	0.87	0.64	CAS1 domain containing 1	invertebrates
DcWN_01355	2696	1.02	0.51	1.51	2.47	0.36	0.9	0.067	0.75	Grain	invertebrates
DcWN_01356	3976	5.96	4.46	7.4	4.52	0.7	1	0.66	0.5	Monocarboxylate transporter 14	invertebrates
DcWN_01357	4399	3.99	8.83	9.47	12.68	0.34	0.38	1	0.91	Zinc binding dehydrogenase, putative	invertebrates
DcWN_01358	2758	2.79	1.85	1.31	0.84	0.58	0.2	0.066	0.59	Transcription factor E2F3	invertebrates
DcWN_01359	2966	20.83	9.18	59.07	39.73	0.21	0.22	0.076	0.6	Peroxinectin, putative	invertebrates
DcWN_01360	2820	6.9	4.61	7.12	6.95	0.58	0.93	1	0.94	RalA-binding protein 1	invertebrates
DcWN_01361	4287	6.69	3.09	9.71	4.56	0.24	0.89	1	0.27	Metal transporter CNNM2	invertebrates
DcWN_01362	2534	0.24	0.33	2.69	1.59	0.95	0.00048	0.076	0.49	Probable aconitate hydratase, mitochondrial	invertebrates
DcWN_01363	2129	1.44	1.98	2.07	3.84	0.85	0.92	0.76	0.62	ATP-dependent RNA helicase DRS1	invertebrates
DcWN_01364	2608	33.16	37.87	40.1	38.99	1	1	0.67	0.94
DcWN_01365	4651	5.39	2.19	5.17	2.3	0.16	0.86	0.7	0.24	Probable ubiquitin carboxyl-terminal hydrolase FAF	invertebrates
DcWN_01366	2277	3.36	4.82	5.09	13.21	0.79	0.86	0.37	0.31
DcWN_01367	4731	1.11	0.86	3.06	0.68	0.76	0.26	0.41	0.017	Myosin IIIA	invertebrates
DcWN_01368	2761	3.64	4.22	6.64	7.08	0.99	0.67	0.9	1	Class B secretin-like G-protein coupled receptor GPRmth2, putative	invertebrates
DcWN_01369	3657	8.23	5.63	7.66	12.86	0.6	0.83	0.56	0.7	Sulfatase-1, sulf-1, putative	invertebrates
DcWN_01370	2900	3.99	4.36	3.97	7.41	1	0.9	0.89	0.61	Leucine-rich repeat protein soc-2 homolog	invertebrates
DcWN_01371	2229	5.05	5.81	6.22	7.82	1	1	0.96	0.96	Fgf receptor activating protein, putative	invertebrates
DcWN_01372	3292	5.68	2.4	6.09	3.2	0.19	0.96	0.94	0.37	Dipeptidyl peptidase 9	invertebrates
DcWN_01373	2473	5.11	2.21	5.44	5.94	0.21	0.96	0.39	1	Nucleolar pre-ribosomal-associated protein 1	invertebrates
DcWN_01374	2156	18	26.31	15.95	14.41	0.77	0.79	0.12	0.88	Alanyl-tRNA synthetase domain-containing protein 1-B	invertebrates
DcWN_01375	4156	0.067	0.76	11.68	4.24	0.0016	4.90E-13	0.027	0.12	Possible SD repeat-containing cell surface protein	bacteria
DcWN_01376	3104	13.9	26.1	10.45	20.07	0.5	0.61	0.35	0.57	Vacuolar protein sorting-associated protein 35	invertebrates
DcWN_01377	2575	16.47	19	15.39	23.96	1	0.84	0.89	0.78	Alkylated DNA repair protein alkB homolog 6	invertebrates
DcWN_01378	3779	5.09	3.67	6	3.77	0.66	1	0.67	0.53	Microtubule-associated protein futsch	invertebrates
DcWN_01379	3278	44.57	46.68	39.59	39.24	1	0.79	0.44	0.95	Insulin receptor tyrosine kinase substrate-like protein (Fragment)	invertebrates
DcWN_01380	2354	9.87	5.88	14.8	13.28	0.46	0.86	0.57	0.87	Ankyrin repeat-containing protein, putative	invertebrates
DcWN_01381	3660	17.71	15.39	24.11	27.26	0.86	0.95	0.84	1	Membrane-bound O-acyltransferase domain-containing protein 2	invertebrates
DcWN_01382	6639	4.12	1.43	2.51	1.72	0.093	0.39	0.84	0.62	Inactive ubiquitin carboxyl-terminal hydrolase 54	invertebrates
DcWN_01383	2961	4.41	7.65	5.36	5	0.58	1	0.22	0.91	Histone-lysine N-methyltransferase Suv4-20	invertebrates
DcWN_01384	4214	13.5	9.38	18.83	15.11	0.62	0.93	0.93	0.77	AP-2 complex subunit alpha	invertebrates
DcWN_01385	3070	30.99	27.37	36.76	41.51	0.87	1	0.99	1	LDLR chaperone boca	invertebrates
DcWN_01386	4095	7.92	3.53	12.95	8.9	0.22	0.78	0.45	0.62	JNK-interacting protein 3	invertebrates
DcWN_01387	2802	5.29	2.79	7.17	6.36	0.35	0.95	0.56	0.86	Alanine-glyoxylate aminotransferase, putative	invertebrates
DcWN_01388	3520	0.15	0.83	5.62	5.43	0.028	3.70E-08	0.013	0.93	Sperm flagellar protein 2	invertebrates
DcWN_01389	3377	26.41	35.26	24.74	26.61	0.86	0.84	0.33	1	Raf homolog serine/threonine-protein kinase phl	invertebrates
DcWN_01390	3697	6.84	12.49	19.09	11.24	0.53	0.24	0.52	0.47	Hect E3 ubiquitin ligase, putative	invertebrates
DcWN_01391	2499	21.54	22.42	31.71	27.29	1	0.88	0.86	0.83	Folylpolyglutamate synthase	invertebrates
DcWN_01392	7198	1.39	2.15	26.63	13.49	0.72	0.0000012	0.013	0.33	HMG box family protein	invertebrates
DcWN_01393	2959	7.67	2.85	4.97	2.99	0.12	0.45	0.7	0.49	Huntingtin-associated protein-interacting protein, putative	invertebrates
DcWN_01394	1983	37.96	45.82	35.49	21.18	0.96	0.83	0.058	0.48	Putative reverse transcriptase	invertebrates
DcWN_01395	8675	1.27	1.95	5.16	46.81	0.72	0.053	0.0000011	0.00086	Titin	invertebrates
DcWN_01396	1697	0	0.81	0.93	1.07	0.00011	0.000055	0.95	1	Ethanolaminephosphotransferase 1	invertebrates
DcWN_01397	4248	14.77	3.95	4.01	2.25	0.03	0.013	0.14	0.43	Dihydrolipoyllysine-residue acetyltransferase component of pyruvate dehydrogenase complex, mitochondrial	invertebrates
DcWN_01398	3286	9.49	4.76	4.73	2.77	0.3	0.22	0.15	0.47	Polyhomeotic	invertebrates
DcWN_01399	3275	14.58	5.66	16.14	15.87	0.14	0.99	0.34	0.95	Alpha-mannosidase 2	invertebrates
DcWN_01400	2797	3.53	4.69	5.67	2.51	0.87	0.8	0.11	0.24	CYCLE	invertebrates
DcWN_01401	3608	3.07	1.82	4.23	5.14	0.46	0.94	0.34	0.99	LON peptidase N-terminal domain and RING finger protein 3	invertebrates
DcWN_01402	2848	4.55	10.53	11.63	11.91	0.3	0.31	0.78	0.98	L-asparaginase	invertebrates
DcWN_01403	3453	11.52	3.55	10.4	5.87	0.057	0.8	0.91	0.43	Forkhead box protein K1	invertebrates
DcWN_01404	3281	4.45	1.31	5.44	1.79	0.051	1	0.98	0.087	Putative uncharacterized protein	viruses
DcWN_01405	2923	4.43	8.49	8.89	5.32	0.48	0.56	0.19	0.49	Sugar transporter 4	invertebrates
DcWN_01406	2993	4.65	1.88	6.57	5.12	0.17	0.92	0.38	0.74
DcWN_01407	3193	16.78	9.36	31.94	18.97	0.39	0.61	0.69	0.47	Pyruvate dehydrogenase phosphatase regulatory subunit, mitochondrial	invertebrates
DcWN_01408	3321	8.02	9.02	9.07	16.24	1	1	0.82	0.64	WD repeat-containing protein 26 homolog	invertebrates
DcWN_01409	3745	0.4	4.07	30.94	28.76	0.00036	1.80E-11	0.0067	0.9	Viral A-type inclusion protein, putative	invertebrates
DcWN_01410	2433	1.41	1.8	11.31	9.28	0.92	0.0012	0.038	0.79	Putative ATP/GTP binding protein 1	invertebrates
DcWN_01411	3416	10.03	3.67	1.56	1.29	0.11	0.00041	0.017	0.81	Protein grainyhead	invertebrates
DcWN_01412	2064	0.38	0.13	0.34	0.73	0.26	0.91	0.092	0.57
DcWN_01413	4228	29.55	27.31	37.33	19.79	0.92	1	0.3	0.37	Probable cation-transporting ATPase W08D2.5	invertebrates
DcWN_01414	2759	12.86	9.88	18.38	12.68	0.73	0.91	0.91	0.62	TRAF-type zinc finger domain containing 1	invertebrates
DcWN_01415	2644	12.82	7.43	13.85	9.03	0.43	0.97	0.85	0.57	RNA polymerase II-associated factor 1-like protein	invertebrates
DcWN_01416	1767	0.23	1.86	9.01	10.17	0.0054	3.40E-08	0.03	1
DcWN_01417	4865	0.91	0.34	0.77	0.36	0.15	0.77	0.74	0.32	CCR4-NOT transcription complex subunit 1	invertebrates
DcWN_01418	2597	11.56	5.17	6.54	6.3	0.22	0.32	0.86	0.93	Anaphase-promoting complex subunit, putative	invertebrates
DcWN_01419	4160	8.28	9.85	6.3	4.81	0.97	0.62	0.075	0.72	UPF0378 protein KIAA0100	invertebrates
DcWN_01420	2780	4.92	4.27	5.41	7.34	0.86	0.98	0.88	0.9	Chromatin assembly factor 1 subunit B	invertebrates
DcWN_01421	2244	1.84	1.71	1.45	4.09	0.94	0.69	0.52	0.26	CG1812, isoform A	invertebrates
DcWN_01422	3477	1.48	0.81	0.99	0.78	0.41	0.51	0.61	0.78	Putative ATP-dependent RNA helicase DHX36	invertebrates
DcWN_01423	2442	25.15	12.93	26.81	19.7	0.32	0.95	0.99	0.68	Serine/threonine-protein kinase MST4, putative	invertebrates
DcWN_01424	2435	7.43	4.82	10.73	10.5	0.55	0.9	0.61	0.94	Glycerol-3-phosphate acyltransferase	invertebrates
DcWN_01425	3296	19.27	5.15	19.29	13.62	0.03	0.9	0.4	0.64	Exportin-2	invertebrates
DcWN_01426	2335	1.17	0.36	0	1.01	0.086	2.60E-07	0.42	0.000021	Putative Growth arrest-specific protein 1	invertebrates
DcWN_01427	2366	11.32	10	8.8	28.25	0.87	0.65	0.33	0.16	DEAD box ATP-dependent RNA helicase, putative	invertebrates
DcWN_01428	4781	6.4	2.51	6.59	5.7	0.14	0.93	0.57	0.84	Putative serine/threonine-protein kinase (LMTK1)	invertebrates
DcWN_01429	3174	10.65	6.42	10.51	12.38	0.47	0.89	0.75	1	Conserved oligomeric Golgi complex subunit 1	invertebrates
DcWN_01430	2692	1.69	2.98	4.14	2.67	0.58	0.37	0.52	0.57
DcWN_01431	3480	9.52	4.9	6.03	4.29	0.32	0.42	0.49	0.65	Spermatogenesis-associated protein 13 (Fragment)	invertebrates
DcWN_01432	3895	6.46	4.19	15.59	9.45	0.55	0.36	0.57	0.49	Probable phosphorylase b kinase regulatory subunit beta	invertebrates
DcWN_01433	5459	0.091	0.4	5.22	4.74	0.077	1.10E-09	0.00035	0.88	Zinc finger protein DZIP1L	invertebrates
DcWN_01434	3455	3.53	2.72	5.26	3.04	0.74	0.87	0.77	0.46	Calpain-D	invertebrates
DcWN_01435	2550	2.49	1.07	11.3	6.6	0.21	0.032	0.017	0.46	Xaa-Pro aminopeptidase, putative	invertebrates
DcWN_01436	2504	6.28	2.66	6	7.32	0.19	0.86	0.37	0.98	SET domain-containing protein, putative	invertebrates
DcWN_01437	2946	35.77	13.79	35.36	18.84	0.13	0.89	0.97	0.37	Transcription elongation factor SPT5	invertebrates
DcWN_01438	3326	17.08	8.26	26.27	17.99	0.27	0.83	0.61	0.62	Prominin-like protein	invertebrates
DcWN_01439	2240	10.4	3.47	8.89	5.83	0.081	0.75	0.9	0.58	DNA-binding protein Ewg, putative	invertebrates
DcWN_01440	2326	2.07	0.89	11.17	7.91	0.22	0.013	0.0025	0.64	ABC transporter G family member 20	invertebrates
DcWN_01441	3152	16.31	61.01	13.44	11.5	0.057	0.71	0.00034	0.82
DcWN_01442	4890	12.4	17.27	24.42	12.75	0.82	0.58	0.32	0.36	Reverse transcriptase	invertebrates
DcWN_01443	3844	3.24	4.66	4.67	3.62	0.78	0.9	0.37	0.74
DcWN_01444	2630	2.9	13.71	1.34	1.29	0.021	0.19	0.0000022	0.94	Lipase, putative	invertebrates
DcWN_01445	3682	20.06	27.8	17.59	26.07	0.82	0.77	0.56	0.82	Ubiquitin conjugation factor E4 B	invertebrates
DcWN_01446	4248	10.21	6.99	15.38	8.4	0.6	0.86	0.84	0.4	Ankyrin repeat and LEM domain-containing protein 2	invertebrates
DcWN_01447	2264	1.82	2.15	3.59	3.03	0.99	0.6	1	0.82
DcWN_01448	3430	17	7.81	15.23	11.23	0.23	0.79	1	0.68	E3 SUMO-protein ligase RanBP2	invertebrates
DcWN_01449	3020	2.29	2.08	6.61	7.43	0.91	0.22	0.17	1	XK-related protein 6	invertebrates
DcWN_01450	3415	2.24	12.92	74.97	34.03	0.0076	1.10E-08	0.4	0.25	Fukutin-related protein	invertebrates
DcWN_01451	5097	1.44	2.42	0.68	1.75	0.62	0.2	0.31	0.33	E3 ubiquitin-protein ligase SIAH1	invertebrates
DcWN_01452	3137	0.22	1.22	13.46	13.9	0.022	2.70E-10	0.0004	0.98
DcWN_01453	3900	11.21	5.31	9.16	5.45	0.26	0.7	0.67	0.48	Pumilio, putative	invertebrates
DcWN_01454	3802	7.87	4.71	7.59	3.37	0.46	0.87	0.29	0.24	TBC1 domain family member 1	invertebrates
DcWN_01455	3128	4	4.61	7.12	6.65	1	0.69	1	0.91	Oxysterol-binding protein 3, putative	invertebrates
DcWN_01456	4851	16.96	3.77	9.75	2.03	0.012	0.33	0.11	0.011	Type II transmembrane protein, putative	invertebrates
DcWN_01457	6163	0.005	0.27	5.21	2.09	0.00019	1.50E-14	0.0056	0.17
DcWN_01458	2742	7.88	6.9	5.16	11.03	0.87	0.46	0.94	0.47	Protein FAM91A1	invertebrates
DcWN_01459	2257	2.9	4.55	4.58	6.34	0.71	0.82	0.99	0.89	Probable glutamyl-tRNA synthetase, mitochondrial	invertebrates
DcWN_01460	1846	0.72	1.74	5.48	10	0.31	0.0025	0.024	0.62	Putative innexin 3	invertebrates
DcWN_01461	2591	14.05	10.28	30.73	17.24	0.68	0.46	0.9	0.42	Serine/threonine-protein kinase VRK1, putative	invertebrates
DcWN_01462	2852	21.39	6.71	23.7	16.46	0.061	0.99	0.48	0.62	Eye-specific diacylglycerol kinase	invertebrates
DcWN_01463	4009	3.29	3.96	6.46	4.93	0.96	0.58	0.88	0.72	Putative uncharacterized protein	invertebrates
DcWN_01464	4910	4.29	3.15	5.72	5.18	0.68	0.96	0.92	0.88	Titin	invertebrates
DcWN_01465	2368	17.43	47.38	26.53	36.66	0.19	0.85	0.36	0.88	Putative S-adenosyl-L-methionine-dependent methyltransferase CG14683	invertebrates
DcWN_01466	26540	7.2	7.59	23.17	15.59	1	0.14	0.67	0.6	Twitchin	invertebrates
DcWN_01467	2903	26.74	32.84	23.17	27.76	0.94	0.76	0.45	0.99	7SK snRNA methylphosphate capping enzyme	invertebrates
DcWN_01468	2277	6.03	5.55	2.79	4.98	0.92	0.17	0.52	0.65	Suppressor of hairless protein	invertebrates
DcWN_01469	3014	15.46	3.09	10.54	2.87	0.0072	0.5	0.56	0.039	Chondroitin sulfate proteoglycan 4, putative (Fragment)	invertebrates
DcWN_01470	6395	11.92	7.75	10.48	8.23	0.55	0.78	0.71	0.74	5'-3' exoribonuclease 1	invertebrates
DcWN_01471	4039	17.54	19.71	14.01	16.03	1	0.67	0.41	1	Putative cytosolic iron-sulfur protein assembly protein Ciao1	invertebrates
DcWN_01472	3572	3.61	2.53	7.2	4.43	0.64	0.57	0.86	0.51	Uncharacterized protein	invertebrates
DcWN_01473	2958	26.95	19.73	26.01	10.71	0.68	0.87	0.11	0.19	KH domain-containing, RNA-binding, signal transduction-associated protein 3	invertebrates
DcWN_01474	3256	7.91	6.06	6.63	4.42	0.73	0.73	0.31	0.59	ABC transporter, putative	invertebrates
DcWN_01475	8655	1.48	0.32	0.42	1.27	0.014	0.02	0.13	0.21	Myst histone acetyltransferase, putative	invertebrates
DcWN_01476	3584	8.06	1.67	2.94	1.34	0.009	0.063	0.41	0.27	Ephrin type-B receptor 2, putative	invertebrates
DcWN_01477	2754	8.77	4.4	1.4	1.37	0.3	0.00053	0.0095	0.95	Solute carrier organic anion transporter family member 3A1	invertebrates
DcWN_01478	2610	30.91	61.6	0.36	0.34	0.43	9.30E-13	6.40E-17	0.96	Uncharacterized protein	invertebrates
DcWN_01479	2302	17.35	17.05	18.14	20.63	0.97	0.94	0.85	1	Protein GPR107	invertebrates
DcWN_01480	3428	10.77	4.02	6.84	3.92	0.12	0.43	0.61	0.45	Zinc finger CCCH domain-containing protein 18	invertebrates
DcWN_01481	4277	2.83	1.55	3.28	3.71	0.39	1	0.51	1	General transcriptional corepressor trfA	invertebrates
DcWN_01482	2703	0.55	0	0.84	0.94	0.000046	0.88	0.0000025	1	WD repeat-containing protein SAZD	invertebrates
DcWN_01483	2695	2.93	0.077	6.34	5.58	2.80E-07	0.48	8.90E-09	0.85	Ankyrin repeat-containing protein, putative	invertebrates
DcWN_01484	1931	8.78	10.72	0	0.17	0.95	8.70E-14	6.00E-12	0.086	Zinc finger protein 683	invertebrates
DcWN_01485	3327	0.16	0.1	16.33	7.89	0.73	6.90E-12	1.10E-09	0.3	Protein CBG17156	invertebrates
DcWN_01486	2811	1.44	2.57	1.3	1.14	0.58	0.82	0.056	0.86	Adapter molecule Crk, putative	invertebrates
DcWN_01487	2842	2.88	2.2	6.42	1.48	0.74	0.45	0.26	0.019
DcWN_01488	2861	25.68	4.66	18.89	17.59	0.0039	0.58	0.13	0.9	ABC transporter G family member 20	invertebrates
DcWN_01489	2819	3.71	1.83	5.61	4.33	0.29	0.85	0.53	0.73	Leucyl-tRNA synthetase	invertebrates
DcWN_01490	2659	6.07	3.73	8.64	9.62	0.49	0.91	0.43	1	Uncharacterized protein	invertebrates
DcWN_01491	2511	7.48	2.27	5.69	2.86	0.057	0.62	0.9	0.34	Protein O-mannosyl-transferase 2	invertebrates
DcWN_01492	2617	1.93	0.48	3.37	1.81	0.035	0.73	0.16	0.4	Multiple epidermal growth factor-like domains 8	invertebrates
DcWN_01493	3378	6.89	21.38	0.43	0.39	0.12	6.70E-07	2.20E-12	0.92
DcWN_01494	3298	13.33	16.16	9.66	19.92	0.95	0.57	0.87	0.5	Cullin-5	invertebrates
DcWN_01495	3626	8.24	2.63	4.32	3.1	0.067	0.26	0.83	0.66	SH2 domain-containing adapter protein F	invertebrates
DcWN_01496	6440	17.93	10.54	2.33	1.19	0.44	0.000088	0.0000081	0.35	63 kDa sperm flagellar membrane protein	invertebrates
DcWN_01497	4267	4.11	8.95	5.38	7.25	0.35	0.98	0.41	0.91	Short-chain dehydrogenase	invertebrates
DcWN_01498	2664	0.07	2.27	21.11	13.02	0.0000037	1.50E-14	0.022	0.51	Glutamine-rich protein 2	invertebrates
DcWN_01499	3649	28.38	13.02	38.68	21.65	0.23	0.95	0.9	0.42	Probable phospholipid-transporting ATPase IIB	invertebrates
DcWN_01500	7574	24.1	19.16	20.91	18.72	0.77	0.76	0.61	0.87	Protein 4.1-like protein	invertebrates
DcWN_01501	2732	25.64	7.56	19.92	13.07	0.047	0.64	0.87	0.57	Putative phospholipase A2, activating protein	invertebrates
DcWN_01502	2330	4.86	4.05	3.6	7.84	0.82	0.6	0.75	0.46	Twinkle protein, mitochondrial	invertebrates
DcWN_01503	2013	6.94	9.46	15.74	41.41	0.84	0.43	0.073	0.29
DcWN_01504	3783	0.85	0.49	0.025	0.4	0.48	0.0000076	0.47	0.0076	Brother of CDO	invertebrates
DcWN_01505	3910	20.36	18.24	17.16	12.45	0.89	0.73	0.25	0.67	RNA (Guanine-9-)-methyltransferase domain-containing protein 2	invertebrates
DcWN_01506	5247	10.11	9.54	7.29	6.56	0.94	0.56	0.26	0.87	Pleckstrin-like proteiny domain-containing family G member 1	invertebrates
DcWN_01507	2307	10.98	4.42	21	6.52	0.16	0.61	1	0.067	Neuralized	invertebrates
DcWN_01508	3862	42.76	22.32	40.59	43.01	0.33	0.85	0.75	1	Signal transducer and activator of transcription 5B, putative	invertebrates
DcWN_01509	4134	6.47	2.63	4.71	4.01	0.16	0.58	0.99	0.82	Neuron navigator 2	invertebrates
DcWN_01510	6908	3.12	0.62	1.27	1.08	0.0076	0.1	0.87	0.82	Myosin-VIIa	invertebrates
DcWN_01511	3084	24.93	25.81	26.84	25.99	1	0.96	0.64	0.93	Protein tamozhennic	invertebrates
DcWN_01512	3597	16.24	5.73	10.29	5.38	0.1	0.42	0.57	0.36	Lysosomal-trafficking regulator	invertebrates
DcWN_01513	9902	3.08	1.42	4.16	1.12	0.24	0.95	0.39	0.037	Basement membrane-specific heparan sulfate proteoglycan core protein (Fragment)	invertebrates
DcWN_01514	2892	19.67	19.17	10.36	8.04	0.97	0.26	0.038	0.73	Malate dehydrogenase	invertebrates
DcWN_01515	3316	11.84	27.29	10.48	15.55	0.3	0.78	0.14	0.82
DcWN_01516	3412	3.98	7.37	3.49	7.04	0.52	0.78	0.59	0.53	Similar to SCY1-like 2	invertebrates
DcWN_01517	5226	14.65	22.43	13.28	16.48	0.72	0.81	0.31	0.97	Probable peroxisomal acyl-coenzyme A oxidase 1	invertebrates
DcWN_01518	4726	4.7	4.44	16.4	4.93	0.94	0.1	0.76	0.059	Retroelement polyprotein	invertebrates
DcWN_01519	3422	3.31	6.75	0.11	0.31	0.42	4.00E-08	1.30E-08	0.42	CG14304, isoform A	invertebrates
DcWN_01520	7325	4.78	5.9	5.26	4.98	0.94	0.98	0.45	0.92	Protease (Reverse transcriptase) (Rnase h) (Integrase) (Fragment)	invertebrates
DcWN_01521	4246	12.9	4.56	8.85	6.12	0.1	0.51	0.95	0.62	Centromere protein J	invertebrates
DcWN_01522	3486	1.69	18.62	20.35	1.63	0.00014	0.000052	0.0000011	0.000019	GH09355p	invertebrates
DcWN_01523	4056	13.95	11.34	23.24	15.05	0.79	0.75	0.94	0.56	Paxillin, putative	invertebrates
DcWN_01524	2070	4.54	6.34	2.87	4.88	0.82	0.44	0.36	0.7	Motile sperm domain-containing protein, putative	invertebrates
DcWN_01525	2900	43.78	16.72	28.89	25.58	0.13	0.46	0.98	0.86	Nuclear pore complex protein Nup93, putative	invertebrates
DcWN_01526	2266	2	3.7	4.34	8.38	0.53	0.49	0.57	0.58	Putative acetylcholinesterase 1	invertebrates
DcWN_01527	4205	0.78	2.05	0.36	0.53	0.23	0.23	0.0037	0.87	U2 snRNP component prp10, putative	invertebrates
DcWN_01528	5453	2.97	1.1	4.97	4.23	0.12	0.75	0.13	0.82
DcWN_01529	4004	111.69	38.62	90.14	77.97	0.086	0.68	0.7	0.83	Splicing factor 3B subunit, putative	invertebrates
DcWN_01530	3493	0.83	0	0.89	1.65	4.50E-07	0.98	3.60E-09	0.63	Osmotic avoidance abnormal protein, putative	invertebrates
DcWN_01531	3290	3.2	3.07	6.04	5.62	0.95	0.63	0.81	0.9	Uncharacterized MFS-type transporter C19orf28-like protein	invertebrates
DcWN_01532	2380	11.58	14.78	12.28	18.27	0.91	0.95	0.87	0.82	Myotubularin-related protein 2	invertebrates
DcWN_01533	2628	7.61	3.19	7.63	7.48	0.18	0.9	0.53	0.94	Equilibrative nucleoside transporter 1	invertebrates
DcWN_01534	2168	3.75	0.65	2.12	2.39	0.0056	0.34	0.18	1	Integrator complex subunit 9 homolog	invertebrates
DcWN_01535	3032	8.7	8	5.45	3.95	0.91	0.42	0.079	0.67	Membrane complex biogenesis protein, BtpA family protein	invertebrates
DcWN_01536	3553	5.17	1.96	4.71	3.08	0.13	0.82	0.96	0.58	Neurobeachin	invertebrates
DcWN_01537	2626	6.28	4.37	9.47	7.46	0.63	0.86	0.88	0.75	E3 ubiquitin-protein ligase RNF19A	invertebrates
DcWN_01538	4110	6.85	7.47	7.47	11.44	1	0.97	0.98	0.79	Putative dolichyl pyrophosphate Glc1Man9GlcNAc2 alpha-1,3-glucosyltransferase	invertebrates
DcWN_01539	2737	4.42	1.59	3.98	2.84	0.11	0.81	0.84	0.66	CG13830, isoform C	invertebrates
DcWN_01540	4089	10.96	20.83	2.01	1.14	0.48	0.0012	2.30E-08	0.45	DOMON domain-containing protein CG14681 (Fragment)	invertebrates
DcWN_01541	4322	9.51	15.28	7.41	12.12	0.67	0.65	0.38	0.73	Fasciclin-2, putative	invertebrates
DcWN_01542	4079	4.53	3.79	6.05	4.52	0.82	0.96	0.84	0.7
DcWN_01543	5292	7.3	3.21	6.29	6.41	0.21	0.76	0.71	0.97	Protein H02F09.3	invertebrates
DcWN_01544	3872	2.24	1.51	5.92	3.24	0.6	0.29	0.63	0.41	Endonuclease-reverse transcriptase	invertebrates
DcWN_01545	3846	0.9	0.41	0.35	1.86	0.28	0.13	0.083	0.034	CG6236, isoform A	invertebrates
DcWN_01546	3414	22.7	27.6	32.39	38.51	0.95	0.91	0.99	1	Nucleoporin P54	invertebrates
DcWN_01547	10836	4.88	3.78	6.32	5.66	0.74	0.99	1	0.87
DcWN_01548	2356	9.8	11.66	5.18	6.38	0.97	0.26	0.12	0.98	Homeobox protein extradenticle	invertebrates
DcWN_01549	3985	0.55	1.85	2.74	1.8	0.11	0.025	0.62	0.59	Peroxisome biogenesis factor, putative	invertebrates
DcWN_01550	3246	4.78	2.12	5.62	10.33	0.22	1	0.047	0.62	Reverse transcriptase	invertebrates
DcWN_01551	4342	3.53	2.08	3.39	3.42	0.45	0.87	0.92	0.97	CG31163, isoform E	invertebrates
DcWN_01552	3728	5.97	5.75	7.27	4.41	0.96	1	0.36	0.5	Lon protease homolog, mitochondrial	invertebrates
DcWN_01553	2174	8.55	8.47	9.9	7.57	0.98	1	0.51	0.72	Putative uncharacterized protein	invertebrates
DcWN_01554	3598	0.99	0.52	1.55	0.4	0.38	0.84	0.43	0.046	Inverted formin-2	invertebrates
DcWN_01555	2042	14.6	15.31	17.88	30.93	1	1	0.7	0.67
DcWN_01556	2998	18.61	10.54	17.88	14.64	0.41	0.86	0.98	0.79	Oxysterol-binding protein, putative	invertebrates
DcWN_01557	3481	1.24	0.21	2.05	3.08	0.0066	0.78	0.00017	0.81	HEAT repeat-containing protein 2	invertebrates
DcWN_01558	3321	27.08	5.74	24	10.01	0.0093	0.79	0.86	0.19	Armadillo segment polarity protein	invertebrates
DcWN_01559	2951	6.83	5.65	8.07	10.46	0.81	1	0.8	0.94	Peptidyl-prolyl cis-trans isomerase G, putative	invertebrates
DcWN_01560	1866	6.64	8.29	26.06	27.04	0.93	0.063	0.22	0.99
DcWN_01561	2713	1.85	1.94	4.09	4.36	1	0.47	0.58	1	CG12125, isoform A	invertebrates
DcWN_01562	3840	11.89	10.93	12.29	15.82	0.91	0.93	1	0.94	Protein shuttle craft	invertebrates
DcWN_01563	2504	7.8	4.07	9.54	3.26	0.34	1	0.4	0.1
DcWN_01564	5523	5.91	3.18	7.04	4.58	0.36	1	1	0.57	Endonuclease-reverse transcriptase	invertebrates
DcWN_01565	2339	2.72	4.4	1.96	5.98	0.67	0.59	0.96	0.2	Gastrulation defective protein 1-like protein	invertebrates
DcWN_01566	2363	0	0	0	0	1	1	1	1	Lariat debranching enzyme	invertebrates
DcWN_01567	3045	27.94	25.98	29.62	32.72	0.92	0.95	0.89	1	P70 ribosomal protein S6 kinase	invertebrates
DcWN_01568	2626	2.61	1.6	2.88	4.92	0.51	0.99	0.28	0.69	Rho GTPase-activating protein 26	invertebrates
DcWN_01569	1915	0.52	0.072	1.07	0.7	0.028	0.63	0.022	0.63	Rho/RAC guanine nucleotide exchange factor, putative	invertebrates
DcWN_01570	1729	1.6	0.56	3.89	2.01	0.13	0.38	0.21	0.37	Fork-head box J2/3 transcription factor (Fragment)	invertebrates
DcWN_01571	2608	18.44	22.76	24.32	16.75	0.94	0.97	0.31	0.62	Long-chain-fatty-acid--CoA ligase 1	invertebrates
DcWN_01572	1809	3.55	4.93	4.41	4.98	0.83	1	0.65	1	Queuine tRNA-ribosyltransferase (Fragment)	invertebrates
DcWN_01573	2296	1.59	0.83	5.21	10.02	0.38	0.15	0.00033	0.58	Limpet, isoform D	invertebrates
DcWN_01574	3661	4.99	3.83	4.59	11.72	0.74	0.83	0.27	0.31
DcWN_01575	2773	13.89	15.47	14.98	15.96	1	0.96	0.67	1	Elongation factor G, mitochondrial	invertebrates
DcWN_01576	2024	9.25	12.9	8.73	16.41	0.82	0.85	0.9	0.6	Myotrophin	invertebrates
DcWN_01577	2189	5.22	5.16	7.33	3.34	0.98	0.92	0.22	0.26	Coiled-coil domain-containing protein 19	invertebrates
DcWN_01578	2512	11.36	9.75	10.95	16.3	0.85	0.87	0.9	0.82	FGGY carbohydrate kinase domain-containing protein	invertebrates
DcWN_01579	3022	8.75	4.41	8.11	8.92	0.3	0.83	0.7	1	Sugar transporter 10	invertebrates
DcWN_01580	2086	4.61	9.99	0.044	0.34	0.36	1.10E-09	1.00E-09	0.14	Cuticlin-1	invertebrates
DcWN_01581	2897	5.99	2.99	4.98	5.53	0.3	0.73	0.8	1	Pre-mRNA-splicing factor SYF1	invertebrates
DcWN_01582	3398	4.71	5.26	0.97	1.51	1	0.0033	0.0056	0.79	Protein melted	invertebrates
DcWN_01583	3923	1.94	1.28	3.25	2.24	0.58	0.76	0.86	0.62	Kinesin, putative (Fragment)	invertebrates
DcWN_01584	3750	4.61	2.51	3.89	3.03	0.38	0.74	0.85	0.75	Rho GTPase-activating protein 17	invertebrates
DcWN_01585	3088	10.32	4.55	16.98	14.15	0.21	0.77	0.26	0.8	Striatin-4	invertebrates
DcWN_01586	1837	18.79	10.96	17	51.75	0.44	0.8	0.052	0.19	5'-nucleotidase domain-containing protein 1	invertebrates
DcWN_01587	4191	4.19	2.55	10.38	9.12	0.48	0.34	0.16	0.85	Calcium-transporting ATPase PAT1	invertebrates
DcWN_01588	1738	20.45	24.91	20.77	21.36	0.95	0.91	0.47	0.98	Putative high mobility group protein	invertebrates
DcWN_01589	3386	3.1	1.59	4.81	5.41	0.33	0.83	0.2	1	Blastoderm specific protein 25d	invertebrates
DcWN_01590	4295	1.47	1.74	0	0.78	0.98	2.80E-10	0.059	0.0000015	E3 ubiquitin-protein ligase HECW2	invertebrates
DcWN_01591	2827	50.67	24.62	61.69	15.52	0.27	1	0.19	0.026	Alakaline phosphatase 2	invertebrates
DcWN_01592	4741	0.34	1.07	0.84	1.71	0.14	0.39	0.95	0.54	Endonuclease-reverse transcriptase	invertebrates
DcWN_01593	2732	0.15	0.1	11.28	8.96	0.79	1.30E-10	5.80E-10	0.76	Protein bicaudal C	invertebrates
DcWN_01594	2371	0.3	3	29.45	15.56	0.00087	5.50E-12	0.036	0.37	UPF0407 protein CG10958	invertebrates
DcWN_01595	2701	13.91	5.33	15.43	10.62	0.13	0.99	0.71	0.62	Protein tramtrack, alpha isoform	invertebrates
DcWN_01596	3575	4.5	4.93	3.53	7.56	1	0.66	0.98	0.47
DcWN_01597	2481	23.9	11.28	56.22	37.84	0.25	0.39	0.2	0.6	Carboxypeptidase N subunit 2, putative	invertebrates
DcWN_01598	3569	16.53	9.63	64.18	37.45	0.43	0.063	0.12	0.46	Viral A-type inclusion protein repeat, putative	invertebrates
DcWN_01599	2854	6.82	13.75	9.85	9.7	0.43	0.9	0.28	0.95	CG8026, isoform B	invertebrates
DcWN_01600	2151	3.77	1.98	2.26	3.82	0.35	0.39	0.75	0.71	Mediator of RNA polymerase II transcription subunit 17	invertebrates
DcWN_01601	5821	5.01	1.17	3.66	2.63	0.017	0.58	0.58	0.66	Neural-cadherin	invertebrates
DcWN_01602	3734	6.16	1.67	5.36	3.52	0.035	0.77	0.66	0.58	Brefeldin A-inhibited guanine nucleotide-exchange protein 3	invertebrates
DcWN_01603	3966	29.78	7.26	35.66	12.29	0.019	1	0.89	0.1	Fatty acid synthase	invertebrates
DcWN_01604	4386	6.61	2.61	6.07	5.87	0.15	0.82	0.58	0.93	Translation elongation factor, putative	invertebrates
DcWN_01605	2598	10.82	5.82	10.2	3.87	0.36	0.84	0.24	0.14	Puff-specific protein Bx42, putative	invertebrates
DcWN_01606	2710	1.74	0.24	2.11	1.63	0.0025	1	0.019	0.74	SID1-like protein	invertebrates
DcWN_01607	3388	6.73	4.13	5.04	6.17	0.49	0.6	1	0.98	Exportin-6-B	invertebrates
DcWN_01608	3456	0.26	1.99	9.18	6.85	0.0029	2.70E-08	0.19	0.7	Mitogen-activated protein kinase ERK-A, putative	invertebrates
DcWN_01609	3943	32.86	24.17	39.89	23.2	0.68	1	0.59	0.45	L(3)82Fd, isoform B	invertebrates
DcWN_01610	3710	15	14.71	12.23	25.09	0.97	0.7	0.88	0.51	SWI/SNF-related matrix-associated actin-dependent regulator of chromatin subfamily B member 1	invertebrates
DcWN_01611	4033	9.41	4.78	8.8	7.61	0.31	0.84	0.95	0.84	OTU domain-containing protein 7B	invertebrates
DcWN_01612	3801	14.18	9.12	12.52	8.24	0.54	0.78	0.52	0.58	Splicing factor, arginine/serine-rich 17A	invertebrates
DcWN_01613	3696	23.47	22.71	38.76	36.35	0.96	0.76	0.94	0.91	Pol-like protein	invertebrates
DcWN_01614	2616	1.46	0.75	2.98	6.57	0.37	0.56	0.0027	0.45	Pao retrotransposon peptidase family protein	invertebrates
DcWN_01615	4079	4.54	7.86	11.73	11.45	0.58	0.3	1	0.94	Putative transferase C1orf69, mitochondrial	invertebrates
DcWN_01616	4176	24.19	12.73	48.8	72.27	0.34	0.55	0.021	0.82	Xanthine dehydrogenase	invertebrates
DcWN_01617	2386	2.87	3.74	2.06	4.35	0.89	0.58	0.81	0.49	Putative uncharacterized protein	invertebrates
DcWN_01618	2602	6.18	3.27	6.12	5.54	0.35	0.89	0.89	0.88	Sodium/solute symporter	invertebrates
DcWN_01619	3640	21.94	22.14	26.27	16.04	1	1	0.3	0.5	85 kDa calcium-independent phospholipase A2	invertebrates
DcWN_01620	2581	2.65	0.19	0.34	0.32	0.000051	0.0004	0.96	0.95	Transcriptional repressor p66-beta	invertebrates
DcWN_01621	3745	31.22	33.18	35.49	42.71	1	1	0.91	0.99	Nuclear export mediator factor NEMF homolog	invertebrates
DcWN_01622	3923	4.43	2.43	7.59	3.76	0.39	0.73	0.97	0.32	CG7565, isoform A	invertebrates
DcWN_01623	3486	11.01	4.25	4.34	0.77	0.13	0.088	0.00036	0.0054	Zinc finger protein 521	invertebrates
DcWN_01624	2878	4.99	4.56	10.22	9.44	0.91	0.54	0.67	0.9	Organic cation transporter	invertebrates
DcWN_01625	2453	1.74	2.1	1.72	5.01	0.97	0.9	0.52	0.23	RING finger and SPRY domain-containing protein 1	invertebrates
DcWN_01626	1672	3.89	3.1	11.13	9.12	0.78	0.23	0.31	0.79	MIF4G domain-containing protein B	invertebrates
DcWN_01627	3807	23.6	6.71	21.33	11.1	0.039	0.8	0.91	0.35	Zinc finger protein Xfin, putative	invertebrates
DcWN_01628	3334	10.77	1.54	2.85	0.79	0.0011	0.012	0.11	0.049	Amino acid transporter protein	invertebrates
DcWN_01629	2660	15.93	29.38	18.75	16.01	0.51	1	0.12	0.82	Ras-related protein Rab-6A	invertebrates
DcWN_01630	2872	7.6	2.75	6.09	3.75	0.11	0.68	0.97	0.52	Bromodomain-containing protein, putative	invertebrates
DcWN_01631	1923	7.25	2.34	9.89	6.45	0.073	0.95	0.37	0.57	Phosphatidylinositol 4-kinase type 2-beta	invertebrates
DcWN_01632	1812	4.53	3.09	6.66	5.98	0.61	0.88	0.75	0.88	UPF0636 protein C4orf41-like protein	invertebrates
DcWN_01633	2656	1.83	2.6	4.12	3.94	0.81	0.45	0.99	0.93	Four wheel drive	invertebrates
DcWN_01634	5274	1.53	4.7	1.59	2.72	0.13	0.94	0.15	0.69	Protein xmas-2	invertebrates
DcWN_01635	2531	6.13	4.16	5.08	5.31	0.6	0.72	0.91	0.99	Ecotropic viral integration site	invertebrates
DcWN_01636	2100	2.15	6.14	9.12	12.21	0.17	0.047	0.72	0.91	Targeting protein for Xklp2	invertebrates
DcWN_01637	2611	20.2	9.78	29.52	23.33	0.27	0.88	0.51	0.75	Mannosyl-oligosaccharide alpha-1,2-mannosidase isoform A	invertebrates
DcWN_01638	3176	0.32	1.17	8.31	4.19	0.092	2.80E-07	0.17	0.34	WD-repeat protein, putative	invertebrates
DcWN_01639	2506	0.77	0.59	2.8	2.24	0.79	0.11	0.16	0.77	Low-density lipoprotein receptor-related protein 11	invertebrates
DcWN_01640	5227	0.024	0.57	2.55	0.66	0.00012	3.40E-10	0.82	0.035	Putative uncharacterized protein DDB_G0277255	invertebrates
DcWN_01641	3874	46.14	35.29	1.39	1.13	0.72	6.10E-10	1.90E-10	0.79	Chitin deacetylase 5B	invertebrates
DcWN_01642	4668	1.31	2.96	2.58	2.1	0.33	0.58	0.29	0.78	Serine/threonine-protein kinase SMG1	invertebrates
DcWN_01643	2271	6.21	2.14	4.66	1.25	0.094	0.61	0.17	0.042	Poly-glutamine tract binding protein 1	invertebrates
DcWN_01644	1903	14.48	28.85	2.19	1.81	0.44	0.00036	7.80E-08	0.81	Putative rab23	invertebrates
DcWN_01645	1798	2.86	4.65	8.85	10.42	0.67	0.18	0.58	1	Putative pol-like protein	invertebrates
DcWN_01646	1848	1.61	2.92	3.46	10.62	0.56	0.51	0.16	0.2	Sorting nexin-30	invertebrates
DcWN_01647	2839	5	3.36	7.81	8.67	0.59	0.82	0.43	1	Multiple C2 and transmembrane domain-containing protein 2	invertebrates
DcWN_01648	3471	4.53	3.89	1.39	3.28	0.85	0.03	0.45	0.4	Soluble trehalase	invertebrates
DcWN_01649	2214	12.95	10	10.29	11.42	0.74	0.67	0.79	1	SGT1-like protein	invertebrates
DcWN_01650	2388	9.33	6.16	14.44	7.93	0.57	0.83	0.92	0.41	Roquin	invertebrates
DcWN_01651	2460	5.68	12.19	10.88	13.23	0.37	0.61	0.73	0.99	N6-adenosine-methyltransferase 70 kDa subunit	invertebrates
DcWN_01652	4540	11.76	3.09	4.6	3.72	0.028	0.083	0.85	0.78	Nuclear pore complex protein Nup160-like protein	invertebrates
DcWN_01653	3362	6.01	5.31	4.32	8.66	0.88	0.56	0.92	0.53	Gamma-tubulin complex component 2	invertebrates
DcWN_01654	5014	16.16	6.94	16.34	12.58	0.19	0.91	0.82	0.72	Kinectin	invertebrates
DcWN_01655	1981	2.1	0.94	4.12	3.86	0.26	0.59	0.12	0.91	N-acetylglucosaminyl transferase VI	invertebrates
DcWN_01656	3500	19.46	5.85	7.81	7.37	0.051	0.092	0.89	0.91	Serine/threonine-protein phosphatase 4 regulatory subunit 1	invertebrates
DcWN_01657	7295	3.6	4.39	5.27	8.52	0.95	0.88	0.74	0.74	Low-density lipoprotein receptor, putative	invertebrates
DcWN_01658	3100	6.27	1.76	8.58	2.83	0.041	0.95	0.94	0.086	Serpent	invertebrates
DcWN_01659	3801	15.62	9.68	22.62	10.47	0.5	0.89	0.73	0.26	Golgi apparatus protein 1	invertebrates
DcWN_01660	2131	15.91	12	14.28	8.43	0.71	0.79	0.28	0.47	Phytanoyl-CoA dioxygenase domain containing protein, putative	invertebrates
DcWN_01661	2362	2.37	3.95	7.62	5.59	0.64	0.15	1	0.68	Protein CBG17156	invertebrates
DcWN_01662	5652	2.8	1.54	1.32	2.47	0.39	0.19	0.94	0.61	Ca(2+)/calmodulin-responsive adenylate cyclase	invertebrates
DcWN_01663	4491	5.96	11.36	6.06	9.68	0.48	0.92	0.46	0.75	Protein ECT2	invertebrates
DcWN_01664	1968	6.13	5	6.18	10.93	0.8	0.91	0.61	0.65	Queuine tRNA-ribosyltransferase, putative	invertebrates
DcWN_01665	2408	11.98	4.09	25.93	9.79	0.087	0.47	0.51	0.14	F-spondin, putative	invertebrates
DcWN_01666	6726	10.4	3.3	5.32	5.09	0.064	0.23	0.97	0.92	Putative U5 small nuclear ribonucleoprotein 200 kDa helicase	invertebrates
DcWN_01667	2320	14.19	4.68	19.1	15.27	0.075	0.96	0.22	0.76	ATP-dependent RNA helicase abstrakt	invertebrates
DcWN_01668	2545	7.16	2.93	10.52	9.42	0.17	0.88	0.24	0.87	ADAM 17-like protease	invertebrates
DcWN_01669	2344	12.24	5.66	21.81	14.6	0.24	0.69	0.43	0.59	UDP-glucose:glycoprotein glucosyltransferase	invertebrates
DcWN_01670	3402	8.57	3.03	18.19	10.92	0.1	0.49	0.16	0.49	cAMP-specific 3',5'-cyclic phosphodiesterase, isoform I	invertebrates
DcWN_01671	1966	3.14	1.05	2.67	9.46	0.1	0.76	0.0023	0.12	Macrophage MHC class I receptor 2	invertebrates
DcWN_01672	2191	12.35	15.63	9.61	11.21	0.91	0.65	0.29	1	Fringe glycosyltransferase, putative	invertebrates
DcWN_01673	3187	9.1	2.87	19.81	15.68	0.064	0.46	0.027	0.75	Dorsal-ventral patterning protein Sog	invertebrates
DcWN_01674	3332	7.35	1.88	6.13	2.04	0.026	0.73	0.74	0.091	Copine-8, putative	invertebrates
DcWN_01675	4594	1.35	1.36	2.34	0.79	1	0.73	0.17	0.11	ORF2 for putative reverse transcriptase	invertebrates
DcWN_01676	1956	2.41	1.27	1.66	1.28	0.37	0.55	0.68	0.76	Deoxynucleotidyltransferase terminal-interacting protein, putative (Fragment)	invertebrates
DcWN_01677	2578	6.67	5.28	5.02	6.22	0.77	0.61	0.82	0.97	Protein C11orf2, putative	invertebrates
DcWN_01678	2553	3.08	10.38	4.82	3.92	0.092	0.83	0.023	0.78	S2P peptidase (M50 family)	invertebrates
DcWN_01679	2836	1.3	0.99	0.25	1.22	0.74	0.0057	0.89	0.066	Engulfment and cell motility protein 1	invertebrates
DcWN_01680	1860	6.17	6.98	7.63	9.02	1	1	0.92	1	Tetracycline-efflux transporter, putative	invertebrates
DcWN_01681	3400	1.82	2.39	1.47	1.83	0.89	0.71	0.36	0.98	Probable multidrug resistance-associated protein lethal(2)03659 (Fragment)	invertebrates
DcWN_01682	2871	5.55	4.09	7.4	9.03	0.69	0.96	0.6	0.98	Choline transporter-like protein 1	invertebrates
DcWN_01683	2974	19.86	20.28	21.09	23.1	1	0.95	0.78	1	Cullin-2	invertebrates
DcWN_01684	3521	19.8	7.04	4.72	2.36	0.1	0.0059	0.013	0.33	Putative uncharacterized protein	invertebrates
DcWN_01685	2930	22.58	13.69	39.67	17.56	0.47	0.7	0.91	0.23	CCR4-NOT transcription complex subunit 4	invertebrates
DcWN_01686	2973	11.84	3.87	6.54	4.36	0.073	0.29	0.78	0.59	Patj-like protein	invertebrates
DcWN_01687	2179	16.61	33.5	31.17	25.55	0.42	0.63	0.35	0.79	Amyloid protein-binding protein 2	invertebrates
DcWN_01688	1964	12.18	15.76	12.26	22.02	0.89	0.91	0.99	0.64	Protein farnesyltransferase/geranylgeranyltransferase type-1 subunit alpha	invertebrates
DcWN_01689	2039	9.56	8.12	6.35	8.29	0.83	0.48	0.66	0.93	GPI mannosyltransferase 3	invertebrates
DcWN_01690	2294	0.027	1.82	16.06	13.26	0.0000015	2.10E-14	0.0064	0.79
DcWN_01691	3066	9.19	6.3	10.05	8.53	0.61	0.98	0.96	0.82	Protein lin-54-like protein	invertebrates
DcWN_01692	3191	17.32	8.31	2.15	2.09	0.27	0.000073	0.0025	0.94	Transporter	invertebrates
DcWN_01693	1998	0.99	2.58	4.95	3.31	0.25	0.025	0.92	0.6	Protein msta, isoform A, putative	invertebrates
DcWN_01694	2274	12.53	9.77	16.93	14.15	0.75	0.95	1	0.8	Leishmanolysin-like peptidase	invertebrates
DcWN_01695	2556	4.21	5.19	2.78	6.39	0.94	0.48	0.87	0.41	Putative uncharacterized protein	invertebrates
DcWN_01696	1807	2.59	5.96	3.18	7.86	0.32	1	0.94	0.35	Lysocardiolipin acyltransferase	invertebrates
DcWN_01697	4193	50.51	20.54	48.67	39.97	0.16	0.87	0.74	0.79	DNA-directed RNA polymerase II subunit RPB2	invertebrates
DcWN_01698	3029	0.51	7.34	96.96	58.77	0.000036	9.00E-15	0.0032	0.49
DcWN_01699	2145	7.54	13.59	15.81	11.36	0.54	0.51	0.44	0.66	Glycerol kinase	invertebrates
DcWN_01700	2951	14.13	11.38	15.94	11.08	0.78	1	0.61	0.63	Zinc finger protein 84	invertebrates
DcWN_01701	2287	5.57	2.55	2.84	3.14	0.24	0.24	0.88	1	N-acetyllactosaminide beta-1,3-N-acetylglucosaminyltransferase, putative	invertebrates
DcWN_01702	1953	21.09	5.66	14.09	6.36	0.031	0.48	0.78	0.25
DcWN_01703	2043	4.99	1.56	8.04	6.45	0.069	0.79	0.1	0.77	Poly(A)-specific ribonuclease PARN	invertebrates
DcWN_01704	1628	3.03	8.62	1.57	4.82	0.17	0.29	0.13	0.21	L-isoaspartyl protein carboxyl methyltransferase	invertebrates
DcWN_01705	1903	5.28	4.94	2.34	10.11	0.93	0.16	0.68	0.058
DcWN_01706	3603	5.81	11.04	6.4	11.94	0.49	0.98	0.73	0.6	Facilitated trehalose transporter Tret1	invertebrates
DcWN_01707	3526	30.01	7.5	15.91	15.32	0.022	0.26	0.68	0.93	Nuclear transcription factor, X-box binding protein, putative	invertebrates
DcWN_01708	2395	2.02	9.17	2.36	4.04	0.027	1	0.049	0.69	Set and mynd domain-containing protein, putative	invertebrates
DcWN_01709	2869	10.88	9.1	15.91	17.17	0.82	0.88	0.77	1	U3 small nucleolar RNA-interacting protein 2	invertebrates
DcWN_01710	4031	1.96	1.14	2.49	3.18	0.45	1	0.36	0.95	Alpha-mannosidase, putative	invertebrates
DcWN_01711	4566	9.22	4.82	7.33	5.37	0.33	0.67	0.76	0.68	CG7802, isoform A	invertebrates
DcWN_01712	3488	12.9	11.81	18.34	19.69	0.91	0.91	0.9	1	Probable RNA-binding protein 19	invertebrates
DcWN_01713	1933	6.62	4.56	7.06	3.48	0.62	0.96	0.36	0.32	DOMON domain-containing protein	invertebrates
DcWN_01714	6284	1.55	1.65	4.85	3.26	1	0.16	0.72	0.6	Protein slit	invertebrates
DcWN_01715	4147	2.94	8.21	0.26	0.22	0.17	0.000016	8.50E-11	0.87	Uncharacterized protein	invertebrates
DcWN_01716	2143	15.62	7.59	2.77	3.25	0.28	0.00097	0.043	1	Catalase	invertebrates
DcWN_01717	2201	17.24	12.32	20.26	24.22	0.65	1	0.73	1	Ankyrin repeat-containing protein, putative	invertebrates
DcWN_01718	4010	6.08	4.75	6.78	6.99	0.75	0.99	1	0.98	Membrane-associated guanylate kinase, WW and PDZ domain-containing protein 2	invertebrates
DcWN_01719	2648	1.5	2.52	13.19	8.13	0.64	0.00056	0.23	0.51	Disks large-associated protein 5	invertebrates
DcWN_01720	2754	10.06	2.56	5.76	3.51	0.025	0.33	0.98	0.5	Zinc finger protein SWIM domain-containing protein, putative	invertebrates
DcWN_01721	2370	5.99	3.24	3.86	7.72	0.37	0.45	0.51	0.54	Cysteine and histidine-rich protein 1-like protein	invertebrates
DcWN_01722	2979	0.82	0.6	0.64	2.69	0.72	0.7	0.083	0.074	DNA ligase	invertebrates
DcWN_01723	1765	5.81	6.67	26.81	12.39	1	0.028	0.79	0.26	Putative beta-N-acetylhexosaminidase	invertebrates
DcWN_01724	3326	16.45	5.74	5.48	6.93	0.092	0.039	0.85	0.96	Alpha-aminoadipic semialdehyde synthase, mitochondrial (Fragment)	invertebrates
DcWN_01725	2163	0.49	1.41	21.21	12.98	0.21	3.30E-09	0.0017	0.5
DcWN_01726	2011	7.75	8.01	4.75	5.56	1	0.4	0.27	1	Acyl-coenzyme A thioesterase 9	invertebrates
DcWN_01727	3076	0.96	1.89	4.99	5.54	0.47	0.018	0.31	1
DcWN_01728	1861	17.55	6.74	13.34	13.08	0.13	0.62	0.74	0.94	Zinc transporter ZIP1	invertebrates
DcWN_01729	3622	7.51	6.17	15.14	8.08	0.8	0.55	0.93	0.38
DcWN_01730	5223	3.41	4.14	39.35	77.67	0.95	0.000061	0.0000077	0.54	Protease, reverse transcriptase, ribonuclease H, integrase (Fragment)	invertebrates
DcWN_01731	5049	2.65	2.05	2.75	2.27	0.74	0.93	0.76	0.8	Mitotic checkpoint serine/threonine-protein kinase BUB1	invertebrates
DcWN_01732	2728	1.3	1.8	4.63	7.79	0.84	0.11	0.081	0.7
DcWN_01733	3022	6.87	8.56	7.78	14.4	0.93	1	0.89	0.61	DDB1-and CUL4-associated factor 15	invertebrates
DcWN_01734	2678	22.64	6.09	10.95	7.95	0.031	0.19	0.93	0.67	Splicing factor 3 subunit, putative	invertebrates
DcWN_01735	3228	9	9.13	5.65	12.71	1	0.42	0.98	0.42
DcWN_01736	1994	11.69	7.09	6.49	13.65	0.48	0.3	0.75	0.49	Heat shock 70 kDa protein 14	invertebrates
DcWN_01737	2518	1.56	1.66	6.1	4.03	1	0.07	0.51	0.59	Leucine-rich repeat-containing protein 8E	invertebrates
DcWN_01738	2673	13.35	30.4	25.69	12.4	0.31	0.6	0.033	0.29
DcWN_01739	5169	6.58	1.8	1.89	3.12	0.034	0.019	0.87	0.72	Woc protein, putative	invertebrates
DcWN_01740	1982	7.82	4.39	1.22	1.94	0.41	0.00053	0.053	0.79	Transposase	invertebrates
DcWN_01741	3253	10.98	3.55	5.29	9.4	0.07	0.19	0.4	0.65	RNA-binding protein lark	invertebrates
DcWN_01742	3375	27.93	15.18	68.6	58.9	0.37	0.34	0.12	0.83	Aminopeptidase-like protein	invertebrates
DcWN_01743	2612	17.3	45.54	1.31	1.09	0.21	0.0000019	1.70E-11	0.82	Yellow	invertebrates
DcWN_01744	2936	1.45	2.87	13.67	8.21	0.46	0.00033	0.33	0.49	Viral A-type inclusion protein, putative	invertebrates
DcWN_01745	3008	24	27.7	10.4	13.41	1	0.13	0.071	0.94	Protein kinase DC2	invertebrates
DcWN_01746	3258	75.07	59.09	3.43	1.76	0.76	1.90E-08	9.20E-11	0.35	Group III chitinase-like protein	invertebrates
DcWN_01747	3494	6.88	4.46	6.84	7.04	0.55	0.9	0.95	0.98	Probable valine--tRNA ligase, cytoplasmic	invertebrates
DcWN_01748	1818	4.53	11.19	8.98	17.46	0.26	0.58	0.97	0.57	Guanine nucleotide-binding protein subunit beta-2	invertebrates
DcWN_01749	2617	9.24	4.82	17.06	15.93	0.34	0.65	0.21	0.91	Solute carrier family 2, facilitated glucose transporter member 6	invertebrates
DcWN_01750	2767	5.1	3.98	6.04	10.56	0.75	1	0.4	0.66	Dorsal 1C	invertebrates
DcWN_01751	5944	2.86	0.47	1.51	1.17	0.0028	0.27	0.49	0.74	Rho-associated protein kinase, putative	invertebrates
DcWN_01752	2263	8.61	4.9	4.47	6.39	0.41	0.25	0.93	0.86
DcWN_01753	2166	10.92	4.48	7.3	7.07	0.17	0.48	0.96	0.93	Steroid dehydrogenase, putative	invertebrates
DcWN_01754	2387	2.48	2.04	1.21	2.4	0.81	0.23	0.83	0.57	Coiled-coil domain-containing protein MTMR15	invertebrates
DcWN_01755	3956	10.04	5.3	7.56	5.73	0.34	0.61	0.73	0.71	Amyloid beta A4 protein-binding family B member 2	invertebrates
DcWN_01756	2359	0.92	4.79	3.21	2.61	0.017	0.12	0.12	0.79	Zinc finger protein KIAA0543 (Fragment)	invertebrates
DcWN_01757	3991	44.37	54.71	53.81	46.67	0.94	1	0.46	0.84	Elongation of very long chain fatty acids protein AAEL008004	invertebrates
DcWN_01758	1671	8.23	9.2	19.69	14.57	1	0.38	0.95	0.69	CG18769, isoform A	invertebrates
DcWN_01759	1719	5.99	6.13	11.77	6.5	1	0.58	0.71	0.42	Serine/threonine-protein kinase PFTAIRE-1	invertebrates
DcWN_01760	1659	2.11	7.08	0.53	0.73	0.1	0.026	0.0000084	0.92	Protein mab-21	invertebrates
DcWN_01761	2260	23.68	5.7	21.93	16.9	0.018	0.83	0.29	0.73	Inactivation-no-after-potential D protein, putative	invertebrates
DcWN_01762	3714	7	6.29	13.27	10.84	0.89	0.62	0.87	0.78	Protein QN1-like protein	invertebrates
DcWN_01763	2093	6.34	19.91	19.62	14.59	0.12	0.17	0.31	0.69	Arylsulfatase B	invertebrates
DcWN_01764	1807	4.01	5.05	3.13	6.45	0.92	0.67	0.91	0.52	Zinc finger X-linked protein ZXDB	invertebrates
DcWN_01765	1734	19.7	18.65	14.07	28.22	0.94	0.56	0.99	0.53	Pre-mRNA-splicing factor 38B	invertebrates
DcWN_01766	2783	7.58	5.08	6.05	6.85	0.58	0.68	0.96	1	Exocyst complex component, putative	invertebrates
DcWN_01767	4338	34.94	21.25	16.62	20.3	0.47	0.18	0.58	0.98	BEL12_AG transposon polyprotein	invertebrates
DcWN_01768	1858	0.62	0.65	2.37	3.27	1	0.1	0.058	0.9	Protein cereblon	invertebrates
DcWN_01769	2405	15.13	11.82	13.62	15.86	0.75	0.8	0.95	1	GPI transamidase component PIG-T, putative	invertebrates
DcWN_01770	4524	6.71	6.79	7.85	4	1	1	0.16	0.34	Tetratricopeptide repeat domain 21B	invertebrates
DcWN_01771	3827	3.2	0.46	1.44	3.23	0.0016	0.16	0.01	0.44	Lysosomal alpha-mannosidase	invertebrates
DcWN_01772	2546	4.44	2.09	4.12	3.06	0.26	0.83	1	0.7	Leucine-zipper-like transcriptional regulator 1	invertebrates
DcWN_01773	2736	10.16	3.93	9.99	7	0.14	0.88	0.84	0.64	Protein bric-a-brac 2	invertebrates
DcWN_01774	2538	17.8	10.36	19.94	15.21	0.43	0.99	1	0.71	CG12581, isoform A	invertebrates
DcWN_01775	4731	12.03	8.28	12.72	10.55	0.61	0.95	0.9	0.8	Tetratricopeptide repeat protein, putative	invertebrates
DcWN_01776	1791	5.4	1.95	3.52	6.5	0.12	0.47	0.22	0.62	CDP-diacylglycerol--glycerol-3-phosphate 3-phosphatidyltransferase, mitochondrial	invertebrates
DcWN_01777	3277	13.53	11	7.99	8.15	0.79	0.35	0.32	0.97	Carboxypeptidase M, putative	invertebrates
DcWN_01778	2825	1.08	1.65	5.17	7.09	0.74	0.026	0.085	0.89	Uncharacterized protein	invertebrates
DcWN_01779	3417	5.74	2.5	7.93	5.21	0.2	0.93	0.66	0.58	EH domain-binding protein 1	invertebrates
DcWN_01780	4623	6.65	1.77	6.48	2.98	0.031	0.88	0.9	0.26	JmjC domain-containing histone demethylation protein 1B, putative	invertebrates
DcWN_01781	3519	4.5	5.05	6.29	6.52	1	0.93	0.92	0.99	Poly(ADP-ribose) glycohydrolase	invertebrates
DcWN_01782	3603	5.49	5.46	5.83	6.24	0.98	0.95	0.79	1
DcWN_01783	3371	8.15	3.31	13.54	14.01	0.16	0.76	0.085	0.98	Daughters against dpp	invertebrates
DcWN_01784	3442	20.81	12.89	13.59	19.39	0.5	0.45	1	0.85	mRNA transport homolog 4	invertebrates
DcWN_01785	2963	15.84	8.49	10.54	9.79	0.36	0.47	0.8	0.9	Adenylyltransferase and sulfurtransferase MOCS3	invertebrates
DcWN_01786	3955	0.75	0.47	0	0.43	0.56	1.30E-07	0.6	0.00019	Tata-box binding protein	invertebrates
DcWN_01787	2088	0.03	1.29	10.78	3.55	0.000033	1.30E-12	0.39	0.086	Katanin p60 ATPase-containing subunit A1	invertebrates
DcWN_01788	1840	7.19	4.94	6.48	6.68	0.61	0.81	0.96	0.98	CDC45-related protein	invertebrates
DcWN_01789	2122	13.31	35.25	3.15	2.1	0.2	0.0063	4.70E-08	0.61	Agrin	invertebrates
DcWN_01790	1675	4.33	2.74	8.42	6.13	0.54	0.59	0.6	0.68	CG6282, isoform A	invertebrates
DcWN_01791	4595	4.37	3.83	3.89	5.08	0.87	0.79	0.94	0.93	Voltage-dependent calcium channel subunit alpha-2/delta-3	invertebrates
DcWN_01792	3091	9.47	6.07	7.93	9.66	0.54	0.73	0.95	0.98	Proline-, glutamic acid-and leucine-rich protein 1	invertebrates
DcWN_01793	2177	1.14	0.21	2.24	0.88	0.016	0.61	0.17	0.19	Probable palmitoyltransferase ZDHHC8	invertebrates
DcWN_01794	2077	18.47	37.46	31.83	13.98	0.42	0.72	0.021	0.22	Protein msta, isoform B	invertebrates
DcWN_01795	2791	13.66	7.35	23.27	10.72	0.36	0.73	1	0.26	Serine/threonine-protein kinase PAK 2	invertebrates
DcWN_01796	1646	0.15	0	0.14	0.18	0.11	1	0.043	1	Ubiquitin carboxyl-terminal hydrolase	invertebrates
DcWN_01797	2368	16.61	13.2	9.01	10.8	0.77	0.28	0.42	1	JmjC domain-containing protein CG2982	invertebrates
DcWN_01798	2572	9.58	3.12	9.36	9.81	0.073	0.88	0.25	0.99	RING finger and WD repeat domain-containing protein 3	invertebrates
DcWN_01799	4383	2.79	1.77	4.94	3.5	0.53	0.69	0.73	0.65	Probable phosphorylase b kinase regulatory subunit alpha	invertebrates
DcWN_01800	1959	5.54	11.5	2.89	5.26	0.4	0.27	0.058	0.63	Conserved oligomeric Golgi complex subunit 2	invertebrates
DcWN_01801	2402	5.19	9.35	3.26	4.09	0.54	0.43	0.047	0.97	Dipeptidyl peptidase 4, putative	invertebrates
DcWN_01802	2749	4.27	7.8	6.53	4.11	0.53	0.85	0.1	0.54	Ubiquitin domain-containing protein 2	invertebrates
DcWN_01803	2329	3.13	6.2	9.46	7.15	0.45	0.19	0.8	0.71	Putative uncharacterized protein	invertebrates
DcWN_01804	4296	2.68	1.42	0.87	1.81	0.35	0.043	0.91	0.52	Death domain-associated protein 6	invertebrates
DcWN_01805	2837	8.18	13.15	8.03	29.17	0.67	0.89	0.59	0.1	Nuclear cap-binding protein subunit 1	invertebrates
DcWN_01806	2529	2.87	3.03	4.49	5.8	1	0.82	0.76	0.94	AMP dependent coa ligase	invertebrates
DcWN_01807	1863	5.67	8.03	4.18	9.36	0.8	0.6	0.81	0.44	Cell division cycle protein 20-like protein	invertebrates
DcWN_01808	2992	3.63	0.76	6.96	2.44	0.012	0.61	0.26	0.11	Protein CASC3	invertebrates
DcWN_01809	3004	7.73	1.25	3.23	1.82	0.0024	0.11	1	0.44	Translational activator GCN1, putative	invertebrates
DcWN_01810	2791	10.35	9.07	9.69	7.88	0.87	0.84	0.48	0.78	Zinc finger protein, putative	invertebrates
DcWN_01811	3085	22.88	13.43	42.14	30.95	0.44	0.65	0.54	0.68	6-phosphofructo-2-kinase/fructose-2, 6-biphosphatase 1	invertebrates
DcWN_01812	2755	3.7	3.15	2.86	3.01	0.84	0.65	0.59	0.99	Alpha-tocopherol transfer protein-like protein	invertebrates
DcWN_01813	2219	26.9	10.31	31.74	31.38	0.13	1	0.27	0.95	Mitochondrial carrier protein Rim2p/mrs12p (Fragment)	invertebrates
DcWN_01814	2774	8.79	7.05	14.6	14.34	0.78	0.76	0.69	0.94	Serine/threonine-protein phosphatase 2A 56 kDa regulatory subunit epsilon isoform (Fragment)	invertebrates
DcWN_01815	2279	0.42	0	0.77	6.05	0.00053	0.75	1.80E-12	0.004	ABC transporter G family member 20	invertebrates
DcWN_01816	3561	4.23	1.91	3.27	3.81	0.23	0.65	0.72	1	Protein son of sevenless	invertebrates
DcWN_01817	1967	7.94	9.78	23.59	26.64	0.94	0.19	0.37	1	G2/mitotic-specific cyclin-B	invertebrates
DcWN_01818	2556	4.5	2.78	4.86	5.38	0.5	0.97	0.75	1	Zinc finger protein, putative	invertebrates
DcWN_01819	2539	22.06	13.59	17.62	18.17	0.49	0.67	0.95	0.98	RNA and export factor binding protein	invertebrates
DcWN_01820	1996	0.33	1.96	11.69	10.64	0.016	2.90E-08	0.03	0.88	Thioredoxin reductase 3	invertebrates
DcWN_01821	3360	4.51	4.18	21.78	11.29	0.92	0.021	0.38	0.35	ABC transporter, putative	invertebrates
DcWN_01822	1934	2.48	2.14	0.94	6.7	0.87	0.1	0.26	0.0062	2-oxoglutarate and iron-dependent oxygenase domain-containing protein 1	invertebrates
DcWN_01823	2460	8.93	3.79	10.49	9.99	0.19	1	0.41	0.92	tRNA pseudouridine synthase D, putative	invertebrates
DcWN_01824	3060	4.85	3.25	4.34	6.07	0.59	0.79	0.79	0.88	Uncharacterized protein	invertebrates
DcWN_01825	1716	1.61	0.79	5.49	7.04	0.34	0.13	0.0026	0.95	Lipase	invertebrates
DcWN_01826	2500	5.32	14.23	12.68	13.59	0.2	0.38	0.58	1	Importin subunit alpha	invertebrates
DcWN_01827	3469	37.79	23.99	60.08	25.33	0.52	0.8	0.7	0.2
DcWN_01828	2816	0.83	3.23	0	3.14	0.061	8.30E-07	0.62	5.80E-10	Carboxypeptidase A	invertebrates
DcWN_01829	2253	16.16	6.27	8.44	2.94	0.14	0.25	0.066	0.11	UNC93-like protein	invertebrates
DcWN_01830	3761	5.3	0.96	9.83	3.57	0.0046	0.64	0.15	0.12	High-affinity choline transporter, putative	invertebrates
DcWN_01831	6580	0.97	6.32	1.79	5.47	0.0038	0.65	0.48	0.19
DcWN_01832	3061	3.45	2.66	3.52	4.37	0.74	0.92	0.92	0.97	Protein KIAA0317	invertebrates
DcWN_01833	1644	16.25	5.3	4.63	4.53	0.073	0.019	0.47	0.95	Kynurenine/alpha-aminoadipate aminotransferase, putative	invertebrates
DcWN_01834	2273	2.9	1.66	3.45	2.19	0.44	1	0.95	0.56	CG4266, isoform A	invertebrates
DcWN_01835	2679	4.42	2.19	7.45	7.62	0.3	0.75	0.18	0.97	Protein EFR3-like protein cmp44E	invertebrates
DcWN_01836	2409	0.35	1.12	13.52	6.98	0.17	1.30E-08	0.016	0.35	Hexokinase	invertebrates
DcWN_01837	2233	6.62	2.74	8.77	6.96	0.18	0.97	0.45	0.76	Transmembrane protein 62	invertebrates
DcWN_01838	5803	3.35	1.25	4.22	0.54	0.12	1	0.049	0.00061	Guanylate cyclase 32E	invertebrates
DcWN_01839	3525	1.46	1.87	2.95	1.79	0.91	0.56	0.6	0.5	Round spermatid basic protein 1-like protein	invertebrates
DcWN_01840	4476	83.01	28	119.19	101.58	0.079	0.9	0.15	0.82	CG9380, isoform B	invertebrates
DcWN_01841	2609	6.49	1.95	0.6	1.19	0.055	0.000016	0.19	0.61	MOXD1-like protein 1	invertebrates
DcWN_01842	2302	5.8	10.01	0	1.32	0.59	6.20E-13	0.000032	0.0000034	Fatty acyl-CoA reductase 1	invertebrates
DcWN_01843	1856	7.8	11.37	7.12	9.27	0.77	0.82	0.41	0.94	Putative WD-repeat protein	invertebrates
DcWN_01844	1590	4.78	11.21	6.3	18.29	0.3	0.98	0.92	0.22	CG5149, isoform A	invertebrates
DcWN_01845	2981	17.1	1.66	1.45	6.01	0.000081	0.000004	0.16	0.069	RNA-binding protein 39	invertebrates
DcWN_01846	3878	10.81	15.72	10.25	18.58	0.77	0.85	0.82	0.63	Coiled-coil domain-containing protein, putative	invertebrates
DcWN_01847	4264	5.81	2	6.77	2.88	0.09	1	1	0.21	Protein MLP1, putative	invertebrates
DcWN_01848	1882	9.27	8.74	6.68	9.52	0.94	0.57	0.74	0.86	DNA primase large subunit	invertebrates
DcWN_01849	3031	9.91	11.98	10.04	19.44	0.95	0.91	0.93	0.57	Cyclin-H	invertebrates
DcWN_01850	3507	13.01	7.84	13.01	14.41	0.47	0.9	0.8	1	Transcriptional adapter 3-like B	invertebrates
DcWN_01851	3014	2.37	1.72	2.11	4.15	0.68	0.8	0.51	0.56	Pol-like protein	invertebrates
DcWN_01852	2244	30.14	16	22.45	20.54	0.35	0.6	0.91	0.89	Ras-related protein Rab-32	invertebrates
DcWN_01853	2835	12.95	11.61	13.03	11.9	0.89	0.91	0.66	0.89	Zinc finger protein 346	invertebrates
DcWN_01854	1889	5.89	1.81	3.46	2.64	0.065	0.37	1	0.73	Histone-lysine N-methyltransferase SETD2	invertebrates
DcWN_01855	2365	9.76	7.19	8.1	9.26	0.69	0.72	0.91	1	Protein PAT1-like protein 1	invertebrates
DcWN_01856	2969	9.32	2.3	9.33	4.19	0.022	0.9	0.82	0.24	Multiple epidermal growth factor-like domains 8	invertebrates
DcWN_01857	1900	3.08	3.91	7.74	9.13	0.92	0.34	0.54	1	Glucosylceramidase	invertebrates
DcWN_01858	2137	15.62	7.55	13.27	8.78	0.27	0.74	0.81	0.58	Myotubularin	invertebrates
DcWN_01859	2310	14.09	7.15	8.19	7.08	0.31	0.34	0.63	0.84	Sorting nexin-27, putative	invertebrates
DcWN_01860	2288	1.08	2.63	5.5	3.22	0.29	0.021	0.87	0.47	Protein suppressor of hairy wing	invertebrates
DcWN_01861	3348	31.96	25.72	48.56	34.29	0.78	0.85	0.94	0.64	Histone-lysine N-methyltransferase PRDM9	invertebrates
DcWN_01862	1606	1.47	0.3	1.88	0.39	0.026	1	0.99	0.025
DcWN_01863	4618	2.5	1.62	2.67	5.18	0.56	0.96	0.24	0.57
DcWN_01864	4918	6.24	6.5	6.44	6.13	1	0.93	0.57	0.92	Uncharacterized protein	invertebrates
DcWN_01865	3349	0.79	1.33	0.9	2.48	0.65	1	0.8	0.28	Tetratricopeptide repeat protein 7B	invertebrates
DcWN_01866	3197	8.49	26.27	0.29	0.33	0.12	9.30E-09	9.20E-14	1	Orphan nuclear receptor nr6a1, putative	invertebrates
DcWN_01867	2462	8.53	2.95	7.01	3.86	0.093	0.71	0.93	0.41	LIM domain and actin-binding protein 1	invertebrates
DcWN_01868	2556	6.03	7	5.81	6.11	0.99	0.87	0.49	1	Mitotic checkpoint protein MAD1	invertebrates
DcWN_01869	2502	5.5	8.06	6.16	8.38	0.77	1	0.68	0.9	Probable glutamine-dependent NAD(+) synthetase	invertebrates
DcWN_01870	1939	2.93	1.35	1.46	2.09	0.26	0.24	0.98	0.87	Coiled-coil domain-containing protein 128	invertebrates
DcWN_01871	3102	3.47	2.59	2.35	5.36	0.71	0.51	0.68	0.42	Zinc finger protein 235	invertebrates
DcWN_01872	2066	21.57	17.37	20.75	34.01	0.78	0.87	0.73	0.72	Phosphatase 1 regulatory subunit 7	invertebrates
DcWN_01873	2973	8.89	6.73	6.06	6.11	0.72	0.51	0.53	0.97	Stau	invertebrates
DcWN_01874	1966	5	10.42	4.89	7.81	0.4	0.88	0.33	0.76	Interferon-inducible double stranded RNA-dependent protein kinase activator A-like protein	invertebrates
DcWN_01875	2307	0	0	0	0	1	1	1	1	Prestin	invertebrates
DcWN_01876	2305	4.06	3.13	7.05	7.75	0.74	0.72	0.48	1	SET and MYND domain-containing protein 4	invertebrates
DcWN_01877	2297	6.41	6.39	3.9	5.83	0.99	0.39	0.54	0.82	Tubulin gamma-1 chain	invertebrates
DcWN_01878	2731	0.4	2.81	10.45	7.44	0.004	2.40E-07	0.4	0.65	AMY-1-associating protein expressed in testis 1	invertebrates
DcWN_01879	4058	5.53	5.04	0	5.65	0.91	8.40E-15	0.77	1.70E-13	Transmembrane channel-like protein 7	invertebrates
DcWN_01880	3214	16.68	30.55	18.67	38.14	0.52	0.99	0.88	0.51	RNA 3'-terminal phosphate cyclase	invertebrates
DcWN_01881	2995	5.49	2.95	3.63	2.75	0.36	0.47	0.57	0.72	Double-strand-break repair protein rad21-like protein	invertebrates
DcWN_01882	2795	2.77	2.27	1.63	2.87	0.81	0.38	0.9	0.67	Bromodomain-containing protein 7	invertebrates
DcWN_01883	3550	10.28	16.97	7.72	8.04	0.64	0.61	0.065	0.99	Scavenger receptor class B member, putative	invertebrates
DcWN_01884	3059	19.89	15.53	30.96	41.8	0.75	0.82	0.38	0.9	Villin-1	invertebrates
DcWN_01885	3981	3.86	4.57	4.77	4.5	0.97	1	0.62	0.91	G patch domain-containing protein 1 homolog	invertebrates
DcWN_01886	2618	20.12	16.3	22.01	52.7	0.78	0.98	0.22	0.36	Transmembrane 9 superfamily member 2	invertebrates
DcWN_01887	4096	0.65	0.3	0.66	1.76	0.29	0.93	0.027	0.31	Lipin-2	invertebrates
DcWN_01888	1835	13.48	18	12.74	11.58	0.86	0.85	0.21	0.88	Microfibrillar-associated protein, putative	invertebrates
DcWN_01889	4165	38.84	32.13	44.08	47.38	0.8	1	1	1	Protein CBR-LET-805	invertebrates
DcWN_01890	2753	12.87	5.17	11.02	10.1	0.15	0.75	0.74	0.89	NAD-dependent deacetylase sirtuin-1	invertebrates
DcWN_01891	4233	7.7	6.31	2.56	1.39	0.79	0.041	0.0011	0.4	Zfh4, putative	invertebrates
DcWN_01892	1521	0.45	1.32	6.5	7	0.24	0.000044	0.038	1	Putative protein tag-278	invertebrates
DcWN_01893	1809	1.83	1.15	10.21	5.46	0.55	0.011	0.061	0.39	Serine/threonine-protein phosphatase 2A 56 kDa regulatory subunit delta isoform, putative	invertebrates
DcWN_01894	2132	10.09	11.54	12.49	10.46	1	1	0.53	0.81	F-box/LRR-repeat protein, putative	invertebrates
DcWN_01895	2499	4.25	2.35	7.61	6.3	0.4	0.69	0.39	0.8	Transportin-1	invertebrates
DcWN_01896	2888	8.31	4.21	11.45	14.44	0.31	0.94	0.19	0.96	Bpb/poz domain containing protein, putative	invertebrates
DcWN_01897	4123	16.83	8.07	19.58	13.99	0.26	1	0.86	0.65	Tyrosine-protein phosphatase non-receptor type, putative	invertebrates
DcWN_01898	3448	1.71	1.42	0.26	1.04	0.82	0.0012	0.33	0.12	Fanconi anemia group I protein-like protein	invertebrates
DcWN_01899	3156	20.36	13.22	20.45	14.25	0.55	0.9	0.72	0.63	ATP-binding cassette sub-family B member 7, mitochondrial	invertebrates
DcWN_01900	2294	6.28	3.25	4.67	4.06	0.34	0.6	0.89	0.84	Glypican	invertebrates
DcWN_01901	4017	14.95	16.78	18.27	9.7	1	1	0.14	0.37	Endonuclease-reverse transcriptase	invertebrates
DcWN_01902	3127	4.47	0.78	8.34	3.44	0.0043	0.64	0.084	0.19	Epidermal growth factor receptor substrate 15-like 1 (Fragment)	invertebrates
DcWN_01903	2516	3.66	10.46	4.5	10.3	0.16	1	0.62	0.41	Uncharacterized protein	invertebrates
DcWN_01904	2552	1.77	0.14	2	0.73	0.00015	1	0.084	0.15	Irregular chiasm C-roughest protein	invertebrates
DcWN_01905	2182	13.38	11.72	13.78	15.79	0.87	0.93	0.96	1	Acetyl-coenzyme A transporter 1	invertebrates
DcWN_01906	2694	17.77	22.31	18.38	24.45	0.92	0.93	0.74	0.92	Pentatricopeptide repeat domain 3	invertebrates
DcWN_01907	2071	15.37	6.24	7.44	10.84	0.16	0.2	0.86	0.84	DNA polymerase epsilon subunit 2	invertebrates
DcWN_01908	2282	5.61	36.79	0.69	1.08	0.0034	0.00013	1.10E-10	0.82	Neuronal pentraxin-2	invertebrates
DcWN_01909	2289	1.49	0.97	1.68	1.8	0.58	1	0.81	1	Acetylcholine receptor subunit beta-like 2	invertebrates
DcWN_01910	2019	14	9.31	4.99	6.3	0.57	0.057	0.25	0.96	Putative fatty acyl-CoA reductase	invertebrates
DcWN_01911	2526	5.39	6.2	7.38	6	1	0.94	0.6	0.78
DcWN_01912	3087	4.7	2.54	9.8	5.2	0.38	0.52	0.69	0.38	Importin subunit beta	invertebrates
DcWN_01913	4205	0.022	0.23	1.73	1.73	0.026	1.50E-08	0.0086	0.96	Retrovirus-related Pol polyprotein from transposon 17.6	invertebrates
DcWN_01914	1608	0.91	2.19	0	2.69	0.31	0.000028	0.88	2.20E-07	tRNA pseudouridine synthase (Fragment)	invertebrates
DcWN_01915	6211	7.53	0.71	2.62	1.14	0.000067	0.049	0.94	0.23	Low-density lipoprotein receptor-related protein	invertebrates
DcWN_01916	1975	12.81	22.51	0.023	0	0.56	2.30E-14	1.70E-19	1	Cuticular protein 50Ca	invertebrates
DcWN_01917	1862	6.42	12	1.17	1	0.51	0.0018	0.0000011	0.85	Similar to CG32816	invertebrates
DcWN_01918	3513	11.65	26.33	9.67	13.82	0.32	0.72	0.1	0.85	Endonuclease-reverse transcriptase	invertebrates
DcWN_01919	3714	27.65	20.48	28.27	36.14	0.69	0.92	0.84	0.95	Cullin-4	invertebrates
DcWN_01920	2437	13.11	16.98	31.55	11.49	0.89	0.36	0.25	0.12	Low-affinity cationic amino acid transporter, putative	invertebrates
DcWN_01921	1878	1.9	2.12	1.93	2.97	1	0.93	1	0.8	Putative uncharacterized protein	invertebrates
DcWN_01922	3200	3.06	5.52	6.03	2.81	0.55	0.58	0.092	0.27	Anoctamin-7	invertebrates
DcWN_01923	1675	9.64	8.56	6.56	11.67	0.88	0.51	0.97	0.65	Cellular retinaldehyde-binding protein	invertebrates
DcWN_01924	2799	8.05	6.37	4.91	14.78	0.77	0.39	0.54	0.2	Polycomb protein Scm	invertebrates
DcWN_01925	1453	17.92	11.67	10.6	12.48	0.55	0.36	0.72	1	Probable protein arginine N-methyltransferase 6.1	invertebrates
DcWN_01926	3169	5.14	16.66	0	0.14	0.1	1.20E-13	1.20E-14	0.092	Replicase polyprotein 1a	invertebrates
DcWN_01927	3255	12.55	4.6	11.83	4.93	0.11	0.84	0.72	0.2	Cap-n-collar	invertebrates
DcWN_01928	3647	49.13	13.57	30.89	56.73	0.034	0.41	0.087	0.62	Lysosomal acid phosphatase	invertebrates
DcWN_01929	2819	28.28	16.13	14.32	8.53	0.41	0.22	0.1	0.48	Amino acid transporter	invertebrates
DcWN_01930	4743	8.74	9.2	11.42	16.05	1	0.98	0.86	0.87	Piwi-like protein 1	invertebrates
DcWN_01931	2368	11.48	12.43	16.07	14.07	1	0.92	0.78	0.85
DcWN_01932	3578	14.12	3.42	10.71	5.99	0.019	0.62	0.85	0.42	Autophagy-related protein 2-like protein B	invertebrates
DcWN_01933	2091	0.36	1.7	9.65	4.33	0.041	2.80E-07	0.46	0.25	Ropporin-1-like protein	invertebrates
DcWN_01934	3794	2.78	2.22	4.87	4.11	0.78	0.71	0.8	0.82	Acidic repeat-containing protein	invertebrates
DcWN_01935	5217	10.38	2.07	8.57	2.21	0.0068	0.71	0.72	0.031	Clathrin heavy chain	invertebrates
DcWN_01936	1730	10.66	6.77	16.84	14.92	0.53	0.81	0.6	0.86	C20orf54 homolog	invertebrates
DcWN_01937	3188	5.55	5.26	11.1	2.94	0.94	0.56	0.13	0.035	Protein boule	invertebrates
DcWN_01938	1874	0.68	0.61	8.89	7.9	0.95	0.000051	0.00027	0.86	Sugar transporter	invertebrates
DcWN_01939	3103	6.19	5.03	12.01	9.27	0.79	0.59	0.8	0.73	Ectonucleotide pyrophosphatase/phosphodiesterase family member 4	invertebrates
DcWN_01940	4011	24.35	6.74	16.54	11.2	0.035	0.5	0.91	0.6	Zinc finger RNA-binding protein	invertebrates
DcWN_01941	1765	0.76	0.63	1.58	2.94	0.88	0.57	0.077	0.62	CG6049, isoform A	invertebrates
DcWN_01942	4126	16.69	23.45	18.32	22.56	0.81	0.98	0.59	0.97	Alkaline phosphatase	invertebrates
DcWN_01943	1782	6.23	3.24	2.81	7.22	0.34	0.16	0.59	0.33	Ci-pem4 protein	invertebrates
DcWN_01944	3290	4.14	3.26	4.22	4.46	0.76	0.92	0.97	1	Integrator complex subunit 2	invertebrates
DcWN_01945	3433	4.03	5.43	14.64	8.02	0.85	0.088	1	0.4	Nebbish	invertebrates
DcWN_01946	1912	4.28	6.32	6.21	9.81	0.76	0.9	0.97	0.76	Sugar transporter 14	invertebrates
DcWN_01947	1854	10.23	6.78	27.75	18.25	0.57	0.26	0.38	0.58	Tm1, isoform B	invertebrates
DcWN_01948	1987	27.34	20.92	19.29	25.41	0.73	0.54	0.85	0.92	Pre-mRNA-splicing factor cwc25, putative	invertebrates
DcWN_01949	2310	1.64	0.82	5.95	2.95	0.35	0.1	0.18	0.33	CG32556, isoform A	invertebrates
DcWN_01950	2154	18.69	14.4	29.21	19.01	0.73	0.82	0.93	0.57	Zinc transporter ZIP10	invertebrates
DcWN_01951	2824	2.3	2.03	5.49	3.84	0.88	0.39	0.78	0.64	Sodium/potassium/calcium exchanger 5 (Fragment)	invertebrates
DcWN_01952	2572	1.04	0.48	0.27	1.79	0.31	0.034	0.18	0.019	Liprin-beta-1	invertebrates
DcWN_01953	4123	26.92	9.96	22.53	11.6	0.11	0.73	0.81	0.35	Chromodomain Y-like protein	invertebrates
DcWN_01954	3618	15.73	25.59	25.46	16.97	0.65	0.79	0.23	0.59	Protein-L-isoaspartate O-methyltransferase	invertebrates
DcWN_01955	2341	6.62	10.88	8.92	7.88	0.65	0.96	0.3	0.86	Quinone oxidoreductase	invertebrates
DcWN_01956	3274	6.66	3.61	5.63	8.67	0.37	0.74	0.5	0.79	Protein SMG9	invertebrates
DcWN_01957	2369	21.3	13.58	31.75	18.82	0.53	0.87	0.98	0.47
DcWN_01958	1867	2.92	3.7	6.81	5.33	0.92	0.41	1	0.75	Zinc finger protein 2 (Fragment)	invertebrates
DcWN_01959	3004	7.45	1.15	7.06	2.95	0.0019	0.85	0.45	0.2	Protein FAM38B	invertebrates
DcWN_01960	5320	3.62	1.77	7.02	8.52	0.28	0.59	0.049	0.99	ABC transporter C family member 3	invertebrates
DcWN_01961	1798	6.95	8.15	7.97	5.52	0.98	1	0.25	0.63	FAD NAD binding oxidoreductase, putative	invertebrates
DcWN_01962	2954	3.2	4.25	0	4.27	0.87	1.00E-11	0.65	2.90E-11
DcWN_01963	2809	23.13	25.16	16.9	14.82	1	0.58	0.15	0.85	Solute carrier family 2, facilitated glucose transporter member 8	invertebrates
DcWN_01964	1725	14.3	19.15	11.89	15.1	0.86	0.72	0.38	0.95	General control of amino acid synthesis protein 5-like 2	invertebrates
DcWN_01965	3509	20.02	41.86	14.35	16.45	0.39	0.56	0.027	1	Prolyl 4-hydroxylase subunit alpha-1	invertebrates
DcWN_01966	2666	1.96	2.11	2.47	4.97	1	1	0.53	0.54	RUN domain-containing protein 1	invertebrates
DcWN_01967	3388	4.56	1.04	8.87	4.25	0.017	0.59	0.11	0.29	Circadian clock protein period (Fragment)	invertebrates
DcWN_01968	3605	9.79	4.79	6.54	4.95	0.28	0.48	0.68	0.71
DcWN_01969	3017	11.35	8.76	29.76	16.61	0.74	0.29	0.77	0.42	Abl interactor 2	invertebrates
DcWN_01970	2481	9.23	14.38	13.09	11.32	0.7	0.91	0.38	0.83	Buffy	invertebrates
DcWN_01971	2908	25.94	20.29	27.78	23.27	0.75	0.96	0.79	0.81	Putative paraplegin	invertebrates
DcWN_01972	2953	18.94	9.77	20.47	13.66	0.32	0.97	0.99	0.59	Ral guanine nucleotide dissociation stimulator-like 1	invertebrates
DcWN_01973	3603	29.66	29.94	35.09	22.76	1	1	0.34	0.56	GPI mannosyltransferase 1	invertebrates
DcWN_01974	4279	10.02	3.84	10.7	5.51	0.13	0.96	1	0.35	Pnuts protein (Fragment)	invertebrates
DcWN_01975	2822	25.75	10.88	15.95	6.59	0.18	0.4	0.17	0.19	CG31121, isoform A	invertebrates
DcWN_01976	2905	7.76	9.36	7.08	12.31	0.96	0.81	0.93	0.67	Putative uncharacterized protein	invertebrates
DcWN_01977	2147	10.9	35.12	19.62	15.62	0.1	0.67	0.049	0.76
DcWN_01978	3813	18.78	7.51	16.5	11.12	0.15	0.78	1	0.6	Putative zinc finger protein	invertebrates
DcWN_01979	3274	6.82	6.46	0	1.35	0.94	8.80E-15	0.00083	1.80E-07	IWS1-like protein (Fragment)	invertebrates
DcWN_01980	2781	7.67	8.99	8.83	6.23	0.98	1	0.27	0.64	Organic anion transporter	invertebrates
DcWN_01981	2385	18.5	21.94	22.06	27.31	0.97	1	0.88	0.97	TFIIB-related Factor	invertebrates
DcWN_01982	3696	0.98	1.11	1.47	2.74	1	0.88	0.49	0.62	E3 ubiquitin-protein ligase MARCH6	invertebrates
DcWN_01983	2309	9.88	16.46	14.77	17.22	0.63	0.87	0.69	1	GTP-binding nuclear protein RAN1, putative	invertebrates
DcWN_01984	2005	3.62	0.65	6.73	4.44	0.0073	0.65	0.014	0.58	Putative GPCR-type octopamine beta receptor (Fragment)	invertebrates
DcWN_01985	2949	19.04	9.13	8.37	8.72	0.26	0.13	0.59	0.99	Uncharacterized protein	invertebrates
DcWN_01986	4179	8.39	6.93	6.63	7.27	0.8	0.66	0.69	1	Putative integrase core domain protein	invertebrates
DcWN_01987	2123	4.8	2.21	6.67	3.89	0.25	0.93	0.86	0.47	Transmembrane protein 104 homolog	invertebrates
DcWN_01988	2912	15.15	10.31	21.72	13.26	0.6	0.9	0.91	0.5	Homeotic protein female sterile	invertebrates
DcWN_01989	1868	3.05	7.21	6.71	6.36	0.3	0.47	0.5	0.92
DcWN_01990	2747	6.35	4.1	8.88	4.53	0.55	0.93	0.75	0.35	Pipsqueak	invertebrates
DcWN_01991	6443	1.07	0.9	1.38	1.42	0.83	0.99	0.96	0.98	Transmembrane protein 181	invertebrates
DcWN_01992	3714	16.41	5	17.36	9.31	0.054	0.95	0.79	0.38	Putative gag-pol protein	invertebrates
DcWN_01993	2427	34.34	17.08	27.26	23.94	0.29	0.67	0.99	0.85	Coatomer subunit delta	invertebrates
DcWN_01994	2229	3.87	4.56	3.46	6.03	0.98	0.8	0.94	0.67	Uncharacterized protein	invertebrates
DcWN_01995	4106	4.37	1.94	1.05	0.45	0.22	0.0077	0.0022	0.25	Putative uncharacterized protein	invertebrates
DcWN_01996	2573	3.19	4.61	3.28	5.62	0.79	0.93	0.86	0.69	Reverse transcriptase	invertebrates
DcWN_01997	1980	14.31	6.58	27.53	8.63	0.24	0.6	0.93	0.07	Epsin-2	invertebrates
DcWN_01998	1341	2.33	1.55	0.48	1.13	0.61	0.011	0.37	0.53	RNA pseudouridylate synthase domain-containing protein 4	invertebrates
DcWN_01999	4500	1.4	0.84	5.76	1.02	0.48	0.053	0.87	0.0046	Unc-89, isoform B	invertebrates
[truncated: 43,977 more rows]
