# Supplementary material for: Asian Citrus Psyllid Expression Profiles Suggest Candidatus Liberibacter Asiaticus-Mediated Alteration of Adult Nutrition and Metabolism, and of Nymphal Development and Immunity
Source: PLoS One. 2015 Jun 19;10(6):e0130328. doi: 10.1371/journal.pone.0130328 (PMC4474670; doi:10.1371/journal.pone.0130328)
Supplement: S6 Table — (CSV) [file pone.0130328.s008.csv]

Contig Id	Contig Length	Ny RPKM	NyL RPKM	Wb RPKM	WbL RPKM	KO number and name	KO definition
DcWN_13991	1437	39.17	9.88			K05692 ACTB_G1	actin beta/gamma 1
DcWN_10806	1511	1.74	0			K04267 ADORA2B	adenosine receptor A2b
DcWN_01199	5711	8.76	1.45			K08041 ADCY1	adenylate cyclase 1 [EC:4.6.1.1]
DcWN_03732	1645	1.09	7.08			K02183 CALM	calmodulin
DcWN_11355	777	0.16	6.4			K02183 CALM	calmodulin
DcWN_10387	1739			4.7	0.28	K02183 CALM	calmodulin
DcWN_00332	4691	7.72	1.69			K04361 EGFR	ERBB1
DcWN_10683	3526	0.89	0.23	0.32	1.61	K06277 RAPGEF1	GRF2
DcWN_00233	8308	14.06	3.09			K04527 INSR	insulin receptor [EC:2.7.10.1]
DcWN_00270	4792	0.87	0			K04527 INSR	insulin receptor [EC:2.7.10.1]
DcWN_03720	3415	3.98	0.78			K04527 INSR	insulin receptor [EC:2.7.10.1]
DcWN_13557	5052	8.32	1.01			K05702 AF6	MLLT4
DcWN_00628	6681	1.6	0.3			K04237 PARD3	partitioning defective protein 3
DcWN_05255	2421	5.89	1.54			K05860 PLCE	phosphatidylinositol phospholipase C
DcWN_21903	2332	0.37	0			K00922 PIK3C	phosphatidylinositol-4
DcWN_05659	3707			1.06	5.27	K00922 PIK3C	phosphatidylinositol-4
DcWN_27273	849			0	0.78	K04392 RAC1	Ras-related C3 botulinum toxin substrate 1
DcWN_06154	2820	0	0.97			K17704 APBB1IP	RIAM
DcWN_29847	2762	9.35	0.49			K17704 APBB1IP	RIAM
DcWN_06154	2820	0	2.43			K17704 APBB1IP	RIAM
DcWN_15138	6448	1.54	0.31			K06271 TLN	talin
DcWN_05057	2841	11.01	3.1			K05121 TEK	TIE2
DcWN_09491	3406			0.16	1.11	K05121 TEK	TIE2
