# Supplementary material for: Asian Citrus Psyllid Expression Profiles Suggest Candidatus Liberibacter Asiaticus-Mediated Alteration of Adult Nutrition and Metabolism, and of Nymphal Development and Immunity
Source: PLoS One. 2015 Jun 19;10(6):e0130328. doi: 10.1371/journal.pone.0130328 (PMC4474670; doi:10.1371/journal.pone.0130328)
Supplement: S7 Table — Total number of Asian citrus psyllid (ACP) transcripts assigned to immune system-related GO categories (a). A list of all ACP transcripts assigned to the Immune deficiency (b) and Toll (c) signaling pathways. (CSV) [file pone.0130328.s009.csv]

A: All immune-related Asian citrus psyllid transcripts
Gene Ontology Number	Gene Ontology Description	Number of transcripts (Total)
GO:0002376	Immune system process	1226
GO:0061057	Imd signaling pathway (peptidoglycan recognition protein signaling pathway)	13
GO:0008063	Toll signaling pathway	330
B: List of transcripts assigned to GO: 0061057
Gene Ontology Number	Transcript ID	Description
GO:0061057	DcWN_01750	Dorsal 1C
GO:0061057	DcWN_02096	Caspase-1, putative
GO:0061057	DcWN_02494	E3 ubiquitin-protein ligase mind-bomb
GO:0061057	DcWN_04062	Caspase-1
GO:0061057	DcWN_06852	Putative inhibitor of apoptosis 1
GO:0061057	DcWN_07616	Dorsal protein
GO:0061057	DcWN_07660	Inhibitor of apoptosis 2 protein
GO:0061057	DcWN_08146	Caspase-1
GO:0061057	DcWN_08893	Peptidoglycan-recognition protein SB1
GO:0061057	DcWN_10878	Dorsal 1C
GO:0061057	DcWN_12670	Dorsal protein
GO:0061057	DcWN_17392	Caspase-1, putative
GO:0061057	DcWN_36476	Caspase-1, putative
C: List of transcripts assigned to GO: 0008063
Gene Ontology Number	Transcript ID	Description
GO:0008063	DcWN_00053	Vitellogenin receptor
GO:0008063	DcWN_00116	Ankyrin repeat domain-containing protein, putative
GO:0008063	DcWN_00197	Histone-lysine N-methyltransferase PRDM9
GO:0008063	DcWN_00211	Platelet glycoprotein V
GO:0008063	DcWN_00235	Sortilin-related receptor
GO:0008063	DcWN_00297	Low-density lipoprotein receptor-related protein
GO:0008063	DcWN_00309	Protein suppressor of hairy wing
GO:0008063	DcWN_00329	Transcription factor grauzone
GO:0008063	DcWN_00375	Transcriptional repressor CTCF
GO:0008063	DcWN_00403	TATA-binding protein-associated factor 172
GO:0008063	DcWN_00442	Ankyrin repeat and KH domain-containing protein mask
GO:0008063	DcWN_00509	Zinc finger protein, putative
GO:0008063	DcWN_00533	Protein toll, putative
GO:0008063	DcWN_00592	Cys-loop ligand-gated ion channel subunit-like protein
GO:0008063	DcWN_00603	Protein suppressor of hairy wing
GO:0008063	DcWN_00617	Tankyrase-1
GO:0008063	DcWN_00656	Zinc finger protein, putative
GO:0008063	DcWN_00676	Salivary plasminogen activator beta, putative
GO:0008063	DcWN_00717	Zinc finger protein, putative
GO:0008063	DcWN_00733	Atrial natriuretic peptide-converting enzyme (Fragment)
GO:0008063	DcWN_00740	Tumor necrosis factor receptor-associated factor 6
GO:0008063	DcWN_00744	Chaoptin
GO:0008063	DcWN_00838	Zinc finger protein 569 (Fragment)
GO:0008063	DcWN_00849	Low-density lipoprotein receptor, putative
GO:0008063	DcWN_00862	Transcription factor grauzone
GO:0008063	DcWN_01117	Transcriptional repressor protein yy, putative
GO:0008063	DcWN_01175	Putative zinc finger protein 107
GO:0008063	DcWN_01207	Protein suppressor of hairy wing
GO:0008063	DcWN_01275	Ankyrin repeat-containing protein, putative
GO:0008063	DcWN_01342	Protein phosphatase 1 regulatory subunit 12B
GO:0008063	DcWN_01627	Zinc finger protein Xfin, putative
GO:0008063	DcWN_01750	Dorsal 1C
GO:0008063	DcWN_01818	Zinc finger protein, putative
GO:0008063	DcWN_01860	Protein suppressor of hairy wing
GO:0008063	DcWN_01871	Zinc finger protein 235
GO:0008063	DcWN_01915	Low-density lipoprotein receptor-related protein
GO:0008063	DcWN_01958	Zinc finger protein 2 (Fragment)
GO:0008063	DcWN_02039	Brother of odd with entrails limited
GO:0008063	DcWN_02108	Protein suppressor of hairy wing
GO:0008063	DcWN_02154	Putative zinc finger protein
GO:0008063	DcWN_02258	Putative zinc finger protein
GO:0008063	DcWN_02273	Krueppel c2h2-type zinc finger protein, putative
GO:0008063	DcWN_02301	Adhesive serine protease
GO:0008063	DcWN_02312	Zinc finger protein, putative
GO:0008063	DcWN_02385	Krueppel homologous protein 1
GO:0008063	DcWN_02395	Protein pellino
GO:0008063	DcWN_02397	Zinc finger protein 91
GO:0008063	DcWN_02467	Serine-threonine protein kinase, plant-type, putative
GO:0008063	DcWN_02481	Lipophorin receptor
GO:0008063	DcWN_02494	E3 ubiquitin-protein ligase mind-bomb
GO:0008063	DcWN_02496	Zinc finger protein
GO:0008063	DcWN_02502	Tripsin, putative
GO:0008063	DcWN_02571	Low-density lipoprotein receptor-related protein 6
GO:0008063	DcWN_02590	Insulin-like growth factor-binding protein complex acid labile chain
GO:0008063	DcWN_02788	Sortilin-related receptor
GO:0008063	DcWN_02803	Putative VPS9-ankyrin repeat-containing protein
GO:0008063	DcWN_02840	Protein suppressor of hairy wing
GO:0008063	DcWN_02841	Grauzone
GO:0008063	DcWN_02858	Protein suppressor of hairy wing
GO:0008063	DcWN_02937	Zinc finger protein, putative
GO:0008063	DcWN_03026	Zinc finger protein, putative
GO:0008063	DcWN_03037	Serine protease nudel
GO:0008063	DcWN_03112	Grauzone
GO:0008063	DcWN_03189	Gp150, isoform D
GO:0008063	DcWN_03195	Zinc finger protein 28
GO:0008063	DcWN_03196	Heparan-sulfate-2-sulfotransferase
GO:0008063	DcWN_03244	TATA-binding protein-associated factor 172
GO:0008063	DcWN_03350	Serine protease H2
GO:0008063	DcWN_03406	Serine protease H82
GO:0008063	DcWN_03458	Serine protease P54
GO:0008063	DcWN_03482	Endoplasmic reticulum protein ERp29, putative
GO:0008063	DcWN_03573	Protein suppressor of hairy wing
GO:0008063	DcWN_03694	Trypsin, putative
GO:0008063	DcWN_03708	Kruppel-like protein 1
GO:0008063	DcWN_03762	Chaoptin
GO:0008063	DcWN_03806	Serine protease snake
GO:0008063	DcWN_03856	Probable serine/threonine-protein kinase pelle
GO:0008063	DcWN_03861	Serine protease P53
GO:0008063	DcWN_03884	Spatzle 4
GO:0008063	DcWN_03914	Tankyrase-1
GO:0008063	DcWN_03996	Krueppel c2h2-type zinc finger protein, putative
GO:0008063	DcWN_04145	Putative KRAB box and zinc finger C2H2 type domain containing protein
GO:0008063	DcWN_04178	Zinc finger protein, putative
GO:0008063	DcWN_04195	Protein suppressor of hairy wing
GO:0008063	DcWN_04218	Zinc finger protein, putative
GO:0008063	DcWN_04281	Zinc finger protein 90
GO:0008063	DcWN_04419	NF-kappa-B inhibitor alpha, putative
GO:0008063	DcWN_04448	Protein suppressor of hairy wing
GO:0008063	DcWN_04476	PR domain zinc finger protein 10
GO:0008063	DcWN_04501	UDP-glucuronosyltransferase 1-8, putative
GO:0008063	DcWN_04549	Putative thyroid hormone receptor interactor 12
GO:0008063	DcWN_04558	Zinc finger protein 235
GO:0008063	DcWN_04567	Zinc finger protein Kr18, putative
GO:0008063	DcWN_04569	Zinc finger protein 235 (Fragment)
GO:0008063	DcWN_04657	Grauzone
GO:0008063	DcWN_04693	Protein toll (Fragment)
GO:0008063	DcWN_04795	Zinc finger protein 112-like protein
GO:0008063	DcWN_04798	Histone-lysine N-methyltransferase PRDM9
GO:0008063	DcWN_04801	Krueppel homologous protein 1
GO:0008063	DcWN_04963	Salivary plasminogen activator beta, putative
GO:0008063	DcWN_05075	Histone-lysine N-methyltransferase PRDM9
GO:0008063	DcWN_05101	Gastrula zinc finger protein XlCGF46.1 (Fragment)
GO:0008063	DcWN_05154	Krueppel c2h2-type zinc finger protein, putative
GO:0008063	DcWN_05179	Histone-lysine N-methyltransferase PRDM9
GO:0008063	DcWN_05269	Krueppel homologous protein 1
GO:0008063	DcWN_05375	Krueppel homologous protein 1
GO:0008063	DcWN_05554	Gastrula zinc finger protein XlCGF46.1
GO:0008063	DcWN_05563	Fem-1 homolog C-like protein
GO:0008063	DcWN_05604	Krueppel c2h2-type zinc finger protein, putative
GO:0008063	DcWN_05674	Putative zinc finger protein
GO:0008063	DcWN_05696	Protein suppressor of hairy wing
GO:0008063	DcWN_05880	Krueppel c2h2-type zinc finger protein, putative
GO:0008063	DcWN_05897	Krueppel homologous protein 1
GO:0008063	DcWN_05902	Krueppel homologous protein 1
GO:0008063	DcWN_05955	Ankyrin repeat and KH domain-containing protein mask
GO:0008063	DcWN_05978	Limulus clotting factor C
GO:0008063	DcWN_06110	Ankyrin repeat protein, putative
GO:0008063	DcWN_06117	Hemolymph proteinase 8
GO:0008063	DcWN_06147	Serine protease snake, putative
GO:0008063	DcWN_06164	Zinc finger protein 670
GO:0008063	DcWN_06204	Tripsin, putative
GO:0008063	DcWN_06510	Low-density lipoprotein receptor-related protein
GO:0008063	DcWN_06586	Trypsin, putative
GO:0008063	DcWN_06710	Slit protein
GO:0008063	DcWN_06811	Tripsin, putative
GO:0008063	DcWN_06873	Putative zinc finger protein
GO:0008063	DcWN_06942	Protein suppressor of hairy wing
GO:0008063	DcWN_06963	Transmembrane protease, serine 9 (Fragment)
GO:0008063	DcWN_06978	Zinc finger protein
GO:0008063	DcWN_07013	Protein suppressor of hairy wing
GO:0008063	DcWN_07045	Putative zinc finger protein
GO:0008063	DcWN_07077	Zinc finger protein Kr18, putative
GO:0008063	DcWN_07093	Histone-lysine N-methyltransferase PRDM9
GO:0008063	DcWN_07099	Zinc finger protein, putative
GO:0008063	DcWN_07131	Zinc finger protein 235
GO:0008063	DcWN_07238	SpZ12-1
GO:0008063	DcWN_07298	Grauzone
GO:0008063	DcWN_07363	Zinc finger protein
GO:0008063	DcWN_07459	Serine protease snake
GO:0008063	DcWN_07616	Dorsal protein
GO:0008063	DcWN_07640	Zinc finger protein Kr18, putative
GO:0008063	DcWN_07673	Putative zinc finger protein
GO:0008063	DcWN_07713	Serine protease P13
GO:0008063	DcWN_07739	Protein slit
GO:0008063	DcWN_07814	Tartan protein, putative
GO:0008063	DcWN_07959	Leucine-rich transmembrane protein
GO:0008063	DcWN_08093	Protein suppressor of hairy wing
GO:0008063	DcWN_08256	Zinc finger protein, putative
GO:0008063	DcWN_08333	Zinc finger protein LOC730087 (Fragment)
GO:0008063	DcWN_08631	Zinc finger protein, putative
GO:0008063	DcWN_08677	Zinc finger protein weckle
GO:0008063	DcWN_08872	Protein suppressor of hairy wing
GO:0008063	DcWN_08893	Peptidoglycan-recognition protein SB1
GO:0008063	DcWN_08895	Putative KRAB box and zinc finger C2H2 type domain containing protein
GO:0008063	DcWN_08973	Sister of odd and bowl
GO:0008063	DcWN_09025	Serine protease snake, putative
GO:0008063	DcWN_09131	Serine protease H82
GO:0008063	DcWN_09154	Zinc finger protein 84
GO:0008063	DcWN_09244	NF-kappa-B inhibitor alpha, putative
GO:0008063	DcWN_09336	Putative zinc finger protein
GO:0008063	DcWN_09349	Protein suppressor of hairy wing
GO:0008063	DcWN_09389	Serine protease P54
GO:0008063	DcWN_09436	Krueppel homologous protein 1
GO:0008063	DcWN_09472	Zinc finger, C2H2 type family protein
GO:0008063	DcWN_09490	Leucine-rich repeats and immunoglobulin-like domains protein 2
GO:0008063	DcWN_09593	Serine/threonine-protein kinase TBK1, putative
GO:0008063	DcWN_09598	Zinc finger protein
GO:0008063	DcWN_09606	CG7987, isoform A
GO:0008063	DcWN_09665	Protein suppressor of hairy wing
GO:0008063	DcWN_09700	TNF receptor-associated factor 4
GO:0008063	DcWN_09702	Protein toll, putative
GO:0008063	DcWN_09719	Histone-lysine N-methyltransferase PRDM9
GO:0008063	DcWN_09727	Zinc finger protein
GO:0008063	DcWN_09732	Protein suppressor of hairy wing
GO:0008063	DcWN_09757	Histone-lysine N-methyltransferase PRDM9
GO:0008063	DcWN_09892	Putative zinc finger protein
GO:0008063	DcWN_09998	Probable serine/threonine-protein kinase pelle
GO:0008063	DcWN_10069	Zinc finger-like protein
GO:0008063	DcWN_10214	Histone-lysine N-methyltransferase PRDM9
GO:0008063	DcWN_10287	Serine protease
GO:0008063	DcWN_10625	Serine/threonine-protein kinase TBK1, putative
GO:0008063	DcWN_10726	Putative KRAB box and zinc finger C2H2 type domain containing protein
GO:0008063	DcWN_10878	Dorsal 1C
GO:0008063	DcWN_11045	TATA-binding protein-associated factor, putative
GO:0008063	DcWN_11188	Krueppel homologous protein 1
GO:0008063	DcWN_11372	Protein suppressor of hairy wing
GO:0008063	DcWN_11485	Zinc finger protein 84
GO:0008063	DcWN_11617	Putative vitellogenin receptor
GO:0008063	DcWN_11823	Krueppel c2h2-type zinc finger protein, putative
GO:0008063	DcWN_11827	Zinc finger protein, putative
GO:0008063	DcWN_11844	Zinc finger protein
GO:0008063	DcWN_11862	Putative uncharacterized protein
GO:0008063	DcWN_11944	Low-density lipoprotein receptor, putative
GO:0008063	DcWN_11948	Zinc finger, C2H2 type family protein
GO:0008063	DcWN_12002	Putative zinc finger protein
GO:0008063	DcWN_12050	Zinc finger and BTB domain-containing protein 24
GO:0008063	DcWN_12211	Grauzone
GO:0008063	DcWN_12221	Serine protease P19
GO:0008063	DcWN_12299	Protein suppressor of hairy wing
GO:0008063	DcWN_12360	Krueppel c2h2-type zinc finger protein, putative
GO:0008063	DcWN_12563	Grauzone
GO:0008063	DcWN_12589	Krueppel c2h2-type zinc finger protein, putative
GO:0008063	DcWN_12623	Zinc finger protein 572
GO:0008063	DcWN_12631	Protein suppressor of hairy wing
GO:0008063	DcWN_12659	Krueppel c2h2-type zinc finger protein, putative
GO:0008063	DcWN_12670	Dorsal protein
GO:0008063	DcWN_12748	Putative zinc finger protein
GO:0008063	DcWN_12830	Zinc finger protein 2 (Fragment)
GO:0008063	DcWN_12856	Zinc finger protein 28
GO:0008063	DcWN_12918	Zinc finger protein 84
GO:0008063	DcWN_12936	Serine protease snake
GO:0008063	DcWN_13227	Hemolymph proteinase 8
GO:0008063	DcWN_13273	Putative prophenoloxidase activating factor (Fragment)
GO:0008063	DcWN_13343	Protein pellino
GO:0008063	DcWN_13410	Heparan sulfate 2-O-sulfotransferase pipe, putative
GO:0008063	DcWN_13764	Serine protease nudel
GO:0008063	DcWN_13773	Low-density lipoprotein receptor-related protein
GO:0008063	DcWN_13893	Serine protease easter
GO:0008063	DcWN_13951	Histone-lysine N-methyltransferase PRDM9
GO:0008063	DcWN_13957	Krueppel c2h2-type zinc finger protein, putative
GO:0008063	DcWN_13960	Putative thyroid hormone receptor interactor 12
GO:0008063	DcWN_13961	Zinc finger protein, putative
GO:0008063	DcWN_14015	Zinc finger protein, putative
GO:0008063	DcWN_14081	Protein suppressor of hairy wing
GO:0008063	DcWN_14098	Serine protease nudel
GO:0008063	DcWN_14120	Tumor necrosis factor receptor-associated factor 6
GO:0008063	DcWN_14149	Histone-lysine N-methyltransferase PRDM9
GO:0008063	DcWN_14199	Putative zinc finger protein
GO:0008063	DcWN_14339	Salivary plasminogen activator beta, putative
GO:0008063	DcWN_14396	Histone-lysine N-methyltransferase PRDM9
GO:0008063	DcWN_14475	Proclotting enzyme
GO:0008063	DcWN_14655	Zinc finger protein
GO:0008063	DcWN_14725	Ankyrin repeat and KH domain-containing protein mask
GO:0008063	DcWN_14787	Transcriptional repressor protein yy, putative
GO:0008063	DcWN_14798	CG7987, isoform A
GO:0008063	DcWN_14818	Protein suppressor of hairy wing
GO:0008063	DcWN_14849	Protein toll (Fragment)
GO:0008063	DcWN_14902	Chaoptin
GO:0008063	DcWN_15040	Protein suppressor of hairy wing
GO:0008063	DcWN_15153	Histone-lysine N-methyltransferase PRDM9
GO:0008063	DcWN_15668	Leucine-rich repeats and immunoglobulin-like domains protein 2
GO:0008063	DcWN_15858	Spatzle 3
GO:0008063	DcWN_16115	Mast cell protease 6, putative
GO:0008063	DcWN_16192	Zinc finger protein 84 (Fragment)
GO:0008063	DcWN_16214	Zinc finger protein Kr18, putative
GO:0008063	DcWN_16244	Acrosin, putative
GO:0008063	DcWN_16382	Krueppel c2h2-type zinc finger protein, putative
GO:0008063	DcWN_16446	Protein suppressor of hairy wing
GO:0008063	DcWN_16482	Histone-lysine N-methyltransferase PRDM9
GO:0008063	DcWN_16501	Serine protease H2
GO:0008063	DcWN_16575	Serine protease H78
GO:0008063	DcWN_16678	Low-density lipoprotein receptor, putative
GO:0008063	DcWN_16752	Similar to CG7896
GO:0008063	DcWN_16896	Zinc finger protein
GO:0008063	DcWN_17195	Krueppel homologous protein 1
GO:0008063	DcWN_17198	Zinc finger protein
GO:0008063	DcWN_17207	Protein suppressor of hairy wing
GO:0008063	DcWN_17306	Krueppel c2h2-type zinc finger protein, putative
GO:0008063	DcWN_17582	Protein phosphatase 1 regulatory subunit 12B
GO:0008063	DcWN_17597	Ankyrin-1
GO:0008063	DcWN_17628	Putative zinc finger protein
GO:0008063	DcWN_17642	Protein suppressor of hairy wing
GO:0008063	DcWN_17719	Probable serine/threonine-protein kinase pelle
GO:0008063	DcWN_17761	Histone-lysine N-methyltransferase PRDM9
GO:0008063	DcWN_17796	Ankyrin-1, putative
GO:0008063	DcWN_17819	Putative zinc finger protein
GO:0008063	DcWN_17904	Protein suppressor of hairy wing
GO:0008063	DcWN_18004	Serine protease P53
GO:0008063	DcWN_18641	Krueppel homologous protein 1
GO:0008063	DcWN_18776	Myeloid differentiation primary response protein MyD88, putative
GO:0008063	DcWN_18919	Krueppel c2h2-type zinc finger protein, putative
GO:0008063	DcWN_18949	Protein phosphatase 1 regulatory subunit 12B
GO:0008063	DcWN_19153	Zinc finger protein, putative
GO:0008063	DcWN_19510	Zinc finger protein, putative
GO:0008063	DcWN_19657	Zinc finger protein 235 (Fragment)
GO:0008063	DcWN_19757	Serine protease easter
GO:0008063	DcWN_19825	Histone-lysine N-methyltransferase PRDM9
GO:0008063	DcWN_19980	Zinc finger protein c2h2, putative
GO:0008063	DcWN_20446	Fem-1 homolog C-like protein
GO:0008063	DcWN_20535	Protein spaetzle
GO:0008063	DcWN_20548	Ankyrin-1
GO:0008063	DcWN_20608	Serine protease easter
GO:0008063	DcWN_21005	Zinc finger protein Kr18, putative
GO:0008063	DcWN_21321	Histone-lysine N-methyltransferase PRDM9
GO:0008063	DcWN_21489	Low-density lipoprotein receptor, putative
GO:0008063	DcWN_21879	Prostasin
GO:0008063	DcWN_21947	Protein suppressor of hairy wing
GO:0008063	DcWN_22026	Zinc finger protein 26
GO:0008063	DcWN_22027	Hemolymph proteinase 15
GO:0008063	DcWN_22078	Serine protease snake, putative
GO:0008063	DcWN_22360	Zinc finger protein, putative
GO:0008063	DcWN_22889	Zinc finger and BTB domain-containing protein 24
GO:0008063	DcWN_22931	Zinc finger protein 91
GO:0008063	DcWN_23460	Serine proteinase stubble
GO:0008063	DcWN_23892	Zinc finger protein Xfin, putative
GO:0008063	DcWN_23925	Zinc finger protein
GO:0008063	DcWN_24622	Protein toll, putative
GO:0008063	DcWN_24642	Trypsin-like proteinase T2a
GO:0008063	DcWN_25245	Protein sister of odd and bowel
GO:0008063	DcWN_25823	Prostasin
GO:0008063	DcWN_26090	Histone-lysine N-methyltransferase PRDM9
GO:0008063	DcWN_26499	Serine protease
GO:0008063	DcWN_26743	Putative uncharacterized protein
GO:0008063	DcWN_27292	Serine-threonine protein kinase, plant-type, putative
GO:0008063	DcWN_27434	Serendipity locus protein H-1
GO:0008063	DcWN_27818	Serine protease P69
GO:0008063	DcWN_28244	Zinc finger protein 235
GO:0008063	DcWN_28543	Invected
GO:0008063	DcWN_29127	Serine protease snake, putative
GO:0008063	DcWN_29160	Vitellogenin receptor
GO:0008063	DcWN_29360	Grauzone
GO:0008063	DcWN_30513	Lipophorin receptor
GO:0008063	DcWN_30705	Putative vitellogenin receptor
GO:0008063	DcWN_31041	Zinc finger protein (Fragment)
GO:0008063	DcWN_32947	Gastrula zinc finger protein XlCGF46.1 (Fragment)
GO:0008063	DcWN_32966	Low-density lipoprotein receptor, putative
GO:0008063	DcWN_33471	TATA-binding protein-associated factor, putative
GO:0008063	DcWN_33794	Histone-lysine N-methyltransferase PRDM9
GO:0008063	DcWN_34061	Tripsin, putative
GO:0008063	DcWN_34718	Histone-lysine N-methyltransferase PRDM9
GO:0008063	DcWN_35236	Ankyrin repeat protein
GO:0008063	DcWN_35876	Putative zinc finger protein
GO:0008063	DcWN_35968	Histone-lysine N-methyltransferase PRDM9
GO:0008063	DcWN_36971	Atrial natriuretic peptide-converting enzyme (Fragment)
GO:0008063	DcWN_37133	Serine-threonine protein kinase, plant-type, putative
GO:0008063	DcWN_38277	Transmembrane protease, putative
GO:0008063	DcWN_39003	Vasorin (Fragment)
GO:0008063	DcWN_41455	Krueppel c2h2-type zinc finger protein, putative
GO:0008063	DcWN_44099	Krueppel homologous protein 1
GO:0008063	DcWN_45077	Transcription factor grauzone
