# Supplementary material for: Asian Citrus Psyllid Expression Profiles Suggest Candidatus Liberibacter Asiaticus-Mediated Alteration of Adult Nutrition and Metabolism, and of Nymphal Development and Immunity
Source: PLoS One. 2015 Jun 19;10(6):e0130328. doi: 10.1371/journal.pone.0130328 (PMC4474670; doi:10.1371/journal.pone.0130328)
Supplement: S8 Table — (CSV) [file pone.0130328.s010.csv]

GO: 0016458 Gene Silencing
Transcript ID	Length	Ny (RPKM)	NyL (RPKM)	Wb (RPKM)	WbL (RPKM)	Description (UniProt)
DcWN_00001	11424	10.18	4.78	7.54	7.28	Serine/threonine-protein kinase SMG1
DcWN_00012	6824	3.39	2.01	6.95	9.2	Regulator of nonsense transcripts 1 homolog
DcWN_00013	7661	2.29	1.34	4.6	2.26	Putative NFX1-type zinc finger-containing protein 1
DcWN_00052	6613	6.06	3.22	8.65	9.4	Transcriptional regulator ATRX
DcWN_00072	8738	12.51	6.34	9.55	3.41	Ubiquitin carboxyl-terminal hydrolase
DcWN_00102	3984	7.86	3.61	5.36	1.31	Tyrosine-protein kinase Btk29A
DcWN_00154	6052	3.95	0.68	3.81	1.39	Target of rapamycin
DcWN_00159	4300	1.15	0.47	1.03	0.84	Protein FAM46A
DcWN_00170	5194	12.91	12.08	11.34	15.16	Histone-lysine N-methyltransferase eggless
DcWN_00174	5928	8.81	6.42	10.62	27.44	Remodeling and spacing factor 1
DcWN_00197	3653	3.73	1.96	2.81	2.14	Histone-lysine N-methyltransferase PRDM9
DcWN_00206	6619	23.29	23.4	27.21	21.98	Tectonin beta-propeller repeat-containing protein
DcWN_00223	3401	2.76	2.93	0.9	3.04	Poly(ADP-ribose) glycohydrolase
DcWN_00232	10012	13.01	9.08	8.41	11.42	Probable ATP-dependent RNA helicase DHX34
DcWN_00241	8140	0.31	0.14	0.77	2.69	Putative zinc finger protein
DcWN_00243	4170	10.22	2.59	6.31	6.09	Histone deacetylase 4
DcWN_00245	7865	2.93	1.55	5.98	1.99	Chromodomain-helicase-DNA-binding protein 7
DcWN_00263	7660	7.88	2.56	4.31	1.75	Chromodomain-helicase-DNA-binding protein 7
DcWN_00279	3678	3.2	1.47	3.62	4.3	Putative ATP-dependent RNA helicase DHX30
DcWN_00282	7065	44.21	19.13	59.91	44.34	Putative DNA helicase Ino80
DcWN_00285	4501	7.97	5.35	4.99	4.89	Probable pre-mRNA-splicing factor ATP-dependent RNA helicase mog-5
DcWN_00292	4580	19.56	8.24	16.6	16.9	CG31368, isoform D
DcWN_00309	4583	2.89	3.41	18.46	10.95	Protein suppressor of hairy wing
DcWN_00314	4561	0.37	0.21	1.64	1.26	Abc transporter
DcWN_00315	6887	2.78	3.14	3.24	7.45	Regulator of nonsense transcripts 1 homolog
DcWN_00329	4561	0.082	1.08	0	1.03	Transcription factor grauzone
DcWN_00332	4691	7.72	1.69	6.13	2.56	Epidermal growth factor receptor
DcWN_00333	5942	8.56	5.83	16.09	16.22	Putative ATP-dependent RNA helicase me31b
DcWN_00343	3808	8.48	3.27	4.82	6.14	Elongator complex protein 1
DcWN_00369	4634	10.35	6.85	8.71	6.37	Supporter of activation of yellow protein
DcWN_00375	2752	18.84	12.88	15.58	10.86	Transcriptional repressor CTCF
DcWN_00377	2795	7.87	4.17	3.92	3.83	Modifier of mdg4
DcWN_00403	5803	11.72	2.45	7.51	2.97	TATA-binding protein-associated factor 172
DcWN_00414	4888	3.46	1.34	3.05	3.63	Putative helicase Mov10l1
DcWN_00416	5568	37.88	15.58	20.99	18.01	Eukaryotic translation initiation factor 2C 2
DcWN_00433	4665	2.3	1.71	1.87	3.82	Ribonuclease III, putative
DcWN_00444	5668	10.26	5.47	17.24	14.08	Ubiquitin carboxyl-terminal hydrolase 7
DcWN_00455	5857	25.88	10.91	22.61	18.03	Probable ATP-dependent RNA helicase spindle-E
DcWN_00463	6976	4.96	4.09	1.9	3.24	Protein FAM46A
DcWN_00471	5276	4.21	1.15	2.13	2.34	DNA-dependent protein kinase catalytic subunit
DcWN_00485	3276	5.33	6.55	5.08	8.49	Probable pre-mRNA-splicing factor ATP-dependent RNA helicase mog-4
DcWN_00500	5372	9.73	5.59	10.46	8.94	Transcriptional regulator ATRX homolog
DcWN_00509	4419	6.27	4.71	9.91	6.03	Zinc finger protein, putative
DcWN_00518	2886	10.53	3.29	8.67	8.11	ATP-dependent RNA helicase, putative
DcWN_00546	8480	14.63	16.34	17.32	21.96	Putative NFX1-type zinc finger-containing protein 1
DcWN_00554	2571	20.63	8.79	13.17	12.93	Putative ATP-dependent RNA helicase DDX43
DcWN_00557	3955	3.91	2.54	3.16	3.54	ATP-dependent helicase brm
DcWN_00559	4214	0.88	0.25	0.79	2.45	Regulator of nonsense transcripts 1
DcWN_00603	3046	1.52	1.24	1.34	1.25	Protein suppressor of hairy wing
DcWN_00606	4252	1.79	5.17	5.23	3.69	Putative ATP-dependent RNA helicase DHX57
DcWN_00653	4086	0.091	0.2	0	0.33	SWI/SNF-related matrix-associated actin-dependent regulator of chromatin subfamily A containing DEAD/H box 1 homolog
DcWN_00656	2342	8.99	5.24	8.2	6.08	Zinc finger protein, putative
DcWN_00698	3730	6.15	6.2	5.9	11.3	Peregrin
DcWN_00717	2385	11.62	4.88	7.72	6.3	Zinc finger protein, putative
DcWN_00750	2575	0	0.6	0.97	2.87	SWI/SNF-related matrix-associated actin-dependent regulator of chromatin subfamily A-like protein 1
DcWN_00764	2821	3.83	0.94	2.7	2.58	ABC transporter
DcWN_00789	6854	23.8	13.5	30.02	18.28	Dicer 2
DcWN_00838	3255	14.48	6.85	7.98	7.94	Zinc finger protein 569 (Fragment)
DcWN_00862	4578	4.25	4.71	10.03	5.89	Transcription factor grauzone
DcWN_00868	3722	12.24	5.1	9.75	12.13	Probable ATP-dependent RNA helicase kurz
DcWN_00889	7138	3.24	0.85	2.5	2.91	Steroid receptor-interacting snf2 domain protein, putative
DcWN_00905	3448	34.29	20.03	55.05	46.1	PIWI
DcWN_00944	2461	16.31	4.51	12.74	9.35	Protein white
DcWN_00952	3953	22.31	10.47	25.89	18.42	Histone deacetylase 6
DcWN_00963	8722	4.59	2.18	3.75	5.16	Serine-protein kinase ATM (Fragment)
DcWN_00982	5398	12.3	6.61	12	5.65	Helicase with zinc finger protein domain helz, putative
DcWN_00999	2893	9.46	5.04	5.82	9.47	Zinc finger protein transcription factor lame duck, putative
DcWN_01008	3352	14.65	22.88	15.82	15.19	ABC transporter, putative
DcWN_01024	2377	0	0.49	7.67	3.85	Probable aconitate hydratase, mitochondrial
DcWN_01040	4595	7.71	3.52	5.65	4.52	E3 ubiquitin-protein ligase TRIM33
DcWN_01087	4722	4.11	10.02	7.17	4.09	ATP-dependent helicase brm
DcWN_01090	8252	4.67	0.88	3.45	1.7	Helicase domino
DcWN_01094	2752	18.55	19.73	19	22.17	Probable cleavage and polyadenylation specificity factor subunit 2
DcWN_01108	2839	0.8	0.35	3.37	0.68	Tyrosine-protein kinase Btk29A
DcWN_01115	3678	13.85	6.07	28.52	15.44	F-box only protein, putative
DcWN_01117	1895	13.39	5.98	8.79	6.47	Transcriptional repressor protein yy, putative
DcWN_01172	4301	4.01	2.32	2.71	3.87	Probable E3 ubiquitin-protein ligase HERC2
DcWN_01175	4966	3.11	2.28	3.92	1.78	Putative zinc finger protein 107
DcWN_01177	2626	10.68	4.28	11.4	5.81	Transcription factor Sp4 (Fragment)
DcWN_01197	2906	1.56	1.75	2.47	3.82	Histone acetyltransferase
DcWN_01206	2485	13.47	10.34	15.22	16.07	Cleavage and polyadenylation specificity factor subunit 3
DcWN_01207	4855	4.9	3.66	2.6	7.61	Protein suppressor of hairy wing
DcWN_01220	4386	8.22	4.84	8.73	7.6	Probable exonuclease mut-7-like protein
DcWN_01239	2230	0	0.19	1.31	0.12	Longitudinals lacking protein, isoforms N/O/W/X/Y
DcWN_01243	2556	3.09	1.8	6.41	3.71	ATP-dependent RNA helicase, putative
DcWN_01286	2619	26.95	31.18	23	33.08	ATP-dependent RNA helicase Ddx1
DcWN_01291	3321	21.82	10.97	17.76	17.37	Threonine--tRNA ligase, cytoplasmic
DcWN_01296	2847	8.87	11.77	18.29	19.76	Transcription elongation factor B polypeptide 3
DcWN_01319	5058	27.73	27.63	22.85	25.7	Pre-mRNA-splicing ATP-dependent RNA helicase prp28, putative
DcWN_01323	2663	3.79	2.85	8.54	8.1	Tripartite motif-containing protein 71
DcWN_01335	3315	20.54	18.58	11.99	13.05	Putative scarlet
DcWN_01343	4929	8.38	3.57	6.85	4.79	Histone-lysine N-methyltransferase, H3 lysine-79 specific
DcWN_01351	4487	32.18	10.76	17.7	16.15	DNA topoisomerase 2
DcWN_01362	2534	0.24	0.33	2.69	1.59	Probable aconitate hydratase, mitochondrial
DcWN_01363	2129	1.44	1.98	2.07	3.84	ATP-dependent RNA helicase DRS1
DcWN_01365	4651	5.39	2.19	5.17	2.3	Probable ubiquitin carboxyl-terminal hydrolase FAF
DcWN_01390	3697	6.84	12.49	19.09	11.24	Hect E3 ubiquitin ligase, putative
DcWN_01398	3286	9.49	4.76	4.73	2.77	Polyhomeotic
DcWN_01422	3477	1.48	0.81	0.99	0.78	Putative ATP-dependent RNA helicase DHX36
DcWN_01427	2366	11.32	10	8.8	28.25	DEAD box ATP-dependent RNA helicase, putative
DcWN_01470	6395	11.92	7.75	10.48	8.23	5'-3' exoribonuclease 1
DcWN_01595	2701	13.91	5.33	15.43	10.62	Protein tramtrack, alpha isoform
DcWN_01606	2710	1.74	0.24	2.11	1.63	SID1-like protein
DcWN_01627	3807	23.6	6.71	21.33	11.1	Zinc finger protein Xfin, putative
DcWN_01667	2320	14.19	4.68	19.1	15.27	ATP-dependent RNA helicase abstrakt
DcWN_01700	2951	14.13	11.38	15.94	11.08	Zinc finger protein 84
DcWN_01736	1994	11.69	7.09	6.49	13.65	Heat shock 70 kDa protein 14
DcWN_01764	1807	4.01	5.05	3.13	6.45	Zinc finger X-linked protein ZXDB
DcWN_01773	2736	10.16	3.93	9.99	7	Protein bric-a-brac 2
DcWN_01781	3519	4.5	5.05	6.29	6.52	Poly(ADP-ribose) glycohydrolase
DcWN_01805	2837	8.18	13.15	8.03	29.17	Nuclear cap-binding protein subunit 1
DcWN_01810	2791	10.35	9.07	9.69	7.88	Zinc finger protein, putative
DcWN_01818	2556	4.5	2.78	4.86	5.38	Zinc finger protein, putative
DcWN_01821	3360	4.51	4.18	21.78	11.29	ABC transporter, putative
DcWN_01826	2500	5.32	14.23	12.68	13.59	Importin subunit alpha
DcWN_01847	4264	5.81	2	6.77	2.88	Protein MLP1, putative
DcWN_01854	1889	5.89	1.81	3.46	2.64	Histone-lysine N-methyltransferase SETD2
DcWN_01860	2288	1.08	2.63	5.5	3.22	Protein suppressor of hairy wing
DcWN_01871	3102	3.47	2.59	2.35	5.36	Zinc finger protein 235
DcWN_01880	3214	16.68	30.55	18.67	38.14	RNA 3'-terminal phosphate cyclase
DcWN_01890	2753	12.87	5.17	11.02	10.1	NAD-dependent deacetylase sirtuin-1
DcWN_01924	2799	8.05	6.37	4.91	14.78	Polycomb protein Scm
DcWN_01930	4743	8.74	9.2	11.42	16.05	Piwi-like protein 1
DcWN_01943	1782	6.23	3.24	2.81	7.22	Ci-pem4 protein
DcWN_01958	1867	2.92	3.7	6.81	5.33	Zinc finger protein 2 (Fragment)
DcWN_01975	2822	25.75	10.88	15.95	6.59	CG31121, isoform A
DcWN_01990	2747	6.35	4.1	8.88	4.53	Pipsqueak
DcWN_02006	3833	9.2	3.33	7.23	7.97	Probable ATP-dependent RNA helicase DHX36
DcWN_02028	1863	7.85	6.68	7.65	10.16	Histone RNA hairpin-binding protein
DcWN_02039	2058	21.78	8.68	4.73	2.8	Brother of odd with entrails limited
DcWN_02042	2115	10.93	14.01	14.06	18.1	3'-5' exoribonuclease 1
DcWN_02065	2716	5.12	5.86	7.43	9.8	Protein bric-a-brac 1
DcWN_02108	4612	6.49	8.96	4.96	6.85	Protein suppressor of hairy wing
DcWN_02132	1635	4.72	1.71	3.01	3.18	Histone acetyltransferase type B catalytic subunit, putative
DcWN_02154	1983	21.86	15.98	18.46	11.97	Putative zinc finger protein
DcWN_02165	8142	13.31	9.73	9.24	9.6	DEAD box ATP-dependent RNA helicase, putative
DcWN_02172	3739	32.41	27.87	24.87	21.86	Arsenite-resistance protein 2-like protein
DcWN_02173	2117	10.25	10.98	16.11	14.86	Zinc finger protein 76
DcWN_02181	3241	2.23	2.13	5.35	4.37	Zinc finger protein, putative
DcWN_02187	3473	1.78	0.47	1.59	0.79	Probable ATP-dependent RNA helicase DHX34
DcWN_02191	3878	1.93	1.82	3.77	2.82	Ack
DcWN_02207	4525	49.58	14.94	37.46	20.96	Dosage compensation regulator
DcWN_02235	2607	7.57	5.18	6.26	11.69	Probable ATP-dependent RNA helicase DHX35
DcWN_02252	3343	0.45	0.48	2.1	1.79	Early growth response protein, putative
DcWN_02272	3623	3.93	0.48	0	2.14	YTH domain-containing protein 2
DcWN_02275	2071	43.71	45.91	40.93	48.98	Importin subunit alpha
DcWN_02296	4458	6.94	2.38	4.77	9.95	DEAD box ATP-dependent RNA helicase, putative
DcWN_02312	2834	22.24	22.31	15.96	12.17	Zinc finger protein, putative
DcWN_02330	4066	3.74	1.17	2.36	2.4	Probable pre-mRNA-splicing factor ATP-dependent RNA helicase mog-1
DcWN_02343	2822	6	2.4	4.98	3.8	PHD finger protein 14
DcWN_02349	5518	7.03	3.2	4.37	4.62	Target of rapamycin
DcWN_02353	2452	43.38	24.33	51.41	46.38	Importin subunit alpha
DcWN_02367	2364	4.06	3.17	3.26	5.29	Histone deacetylase
DcWN_02368	3525	5.26	3.71	5.9	1.96	Histone h3 methyltransferase
DcWN_02385	2002	2.59	3.88	2.97	8.15	Krueppel homologous protein 1
DcWN_02389	3553	4.19	4.04	4.1	6.96	Zinc finger protein, putative
DcWN_02397	2153	8.52	11.04	7.43	13.18	Zinc finger protein 91
DcWN_02399	3175	152.07	80.39	106.21	199.93	Longitudinals lacking protein, isoform G
DcWN_02426	2649	2.97	1.9	4.73	4.99	Tyrosine-protein kinase pr2, putative
DcWN_02440	2371	54.3	28.27	58.02	39.52	Heat shock 70 kDa protein cognate 2
DcWN_02462	2663	3.74	3.35	4.34	5.92	E3 ubiquitin-protein ligase RFWD2
DcWN_02496	2266	6.15	5.24	4.67	7.79	Zinc finger protein
DcWN_02498	3218	4.77	5.13	6.94	7.68	Ubiquitin carboxyl-terminal hydrolase
DcWN_02546	2905	34.94	19.73	26.48	34.3	Putative ATP-dependent RNA helicase DDX10
DcWN_02573	3593	8.88	7.8	9.09	12.44	Glutamate-rich WD repeat-containing protein, putative
DcWN_02589	4300	4.22	2.39	2.73	2.01	SWI/SNF-related matrix-associated actin-dependent regulator of chromatin subfamily A containing DEAD/H box 1 homolog
DcWN_02602	3378	5.06	1.23	5.45	2.22	Histone-lysine N-methyltransferase SETD1B (Fragment)
DcWN_02610	2706	24.69	11.45	21.38	15.53	Tyrosine-protein kinase shark, putative
DcWN_02663	2458	5.51	5.17	4.93	10.25	Ribosomal RNA-processing protein 8
DcWN_02666	2901	4.58	2.86	3.23	2.23	ATP-dependent RNA helicase DDX42
DcWN_02668	2574	12.98	12.66	15.47	20.44	Zinc finger protein 100
DcWN_02678	2107	3.78	2.12	3.48	3.65	Mortality factor 4-like protein
DcWN_02696	1984	12.12	10.67	12.96	30.7	Ubiquitin carboxyl-terminal hydrolase
DcWN_02712	2237	9.82	7.75	3.38	4.74	Putative broad
DcWN_02714	3723	20.75	8.25	55.56	23.86	Probable ATP-dependent RNA helicase DDX17
DcWN_02731	2824	4.37	4.62	2.63	5.95	Spermine oxidase
DcWN_02748	2766	15.27	22.56	51.03	28.95	RING finger protein nhl-1
DcWN_02749	6964	1.68	1.04	2.07	0.98	Serine/threonine-protein kinase SMG1
DcWN_02764	7854	12.65	3.5	4.74	2.16	Chromodomain-helicase-DNA-binding protein 7
DcWN_02828	2941	15.29	45.55	26.87	34.85	ATP-binding cassette sub-family G member 4
DcWN_02840	3988	2.65	2.23	1.54	4.8	Protein suppressor of hairy wing
DcWN_02857	2215	7.47	6.07	5.03	3.69	Protein bric-a-brac 2
DcWN_02858	2734	3.13	1.45	2.36	4.41	Protein suppressor of hairy wing
DcWN_02897	2252	6.22	7.36	3.07	4.5	Coiled-coil domain-containing protein 85A
DcWN_02937	3590	4.56	3.7	4.86	4.95	Zinc finger protein, putative
DcWN_03026	2418	3.91	2.99	3.45	5.14	Zinc finger protein, putative
DcWN_03043	2476	10.34	10.6	11.24	15.93	Protein maelstrom homolog
DcWN_03056	2763	3.32	0	5.69	1.98	Putative fruitless
DcWN_03063	2667	10.97	9.16	9.71	15.37	Possible lysine-specific histone demethylase 1
DcWN_03079	2577	24.69	1.51	0.99	1.01	Eukaryotic translation initiation factor 4A isoform 1B
DcWN_03088	4549	0.46	0.19	0.17	0.15	Putative steroid receptor-interacting snf2 domain protein
DcWN_03097	3695	8.45	6.73	6.86	3.55	Chromodomain-helicase-DNA-binding protein 1
DcWN_03112	3945	7.6	4.82	6.65	7.14	Grauzone
DcWN_03142	3010	2.5	4.29	3.21	3.74	ABC transporter, putative
DcWN_03149	4083	26.62	8.8	5.56	1.93	Cubitus interruptus
DcWN_03167	5404	0.5	0.13	1.11	1.18	Putative ATP-dependent RNA helicase me31b
DcWN_03169	2077	3.16	1.66	3.17	1.48	Zinc finger protein and BTB domain-containing protein, putative
DcWN_03195	2062	0.74	1.49	0.56	2.26	Zinc finger protein 28
DcWN_03244	5540	1.28	0.59	1.62	0.48	TATA-binding protein-associated factor 172
DcWN_03287	6561	6.08	2.15	9.21	3.89	Abc transporter
DcWN_03346	3076	4.55	6.65	4.99	5.99	Polycomb complex protein BMI-1
DcWN_03367	1787	42.8	24.03	36.66	26.9	Helicase, putative
DcWN_03375	5484	7.92	2.39	10.03	6.24	RING finger protein 17
DcWN_03379	1687	7.57	6.74	9.63	10.98	Probable ATP-dependent RNA helicase DDX49
DcWN_03391	2304	1.63	3.13	2.48	5.28	Protein bric-a-brac 2
DcWN_03431	3388	39.78	39.97	35.69	32.84	Lamin Dm0
DcWN_03444	7214	6.59	4.53	5.61	12.68	Putative NFX1-type zinc finger-containing protein 1
DcWN_03478	2449	4.1	2.24	3.69	5.31	Protein bric-a-brac 2
DcWN_03489	2366	24.01	8.1	23.75	20.09	Chromatin-remodeling complex ATPase chain Iswi
DcWN_03493	1717	7.73	5.07	7.59	9.53	mRNA-decapping enzyme 2
DcWN_03503	1630	8.88	9.09	7.8	17.17	RNA 3' terminal phosphate cyclase, putative
DcWN_03504	1708	7.88	15.09	13.99	15.9	Ubiquitin carboxyl-terminal hydrolase 46
DcWN_03548	7864	2.23	0.38	1.17	1.14	Ubiquitin carboxyl-terminal hydrolase
DcWN_03573	3242	3.16	2.61	4.02	4.96	Protein suppressor of hairy wing
DcWN_03611	4313	58.19	62.05	54.13	39.82	97 kDa heat shock protein
DcWN_03619	2812	5.28	5.2	1.53	4.03	Nucleolar complex protein 2-like protein
DcWN_03631	2693	5.9	5.86	10.75	7.23	Scm-like with four MBT domains protein 1
DcWN_03646	4680	10.23	2.61	6.47	4.77	Epidermal growth factor receptor
DcWN_03657	1611	23.35	6.5	27.5	8.86	Fmr protein (Fragment)
DcWN_03689	2952	5.59	0.97	5.12	2.57	Ataxia telangiectasia and Rad3-related protein
DcWN_03708	2109	0.41	0.23	4.47	6.1	Kruppel-like protein 1
DcWN_03793	2121	8.07	3.68	7.88	6.97	Putative scarlet
DcWN_03817	4402	16.78	8.49	9.05	7.58	Tyrosine-protein kinase Btk29A
DcWN_03828	5275	10.69	3.22	3.08	4.41	Trinucleotide repeat-containing gene 6A protein
DcWN_03836	2685	7.87	2.66	3.15	2.65	Zinc finger protein 362 (Fragment)
DcWN_03862	2225	3.27	8.69	1.69	3.51	ABC transporter, putative
DcWN_03866	2879	4.49	0.67	0.85	1.3	PIWI
DcWN_03867	3481	8.25	7.13	8.78	13.98	Putative ATP-dependent RNA helicase DHX36
DcWN_03871	2541	0.11	0.44	0.11	0.19	Histone-lysine N-methyltransferase PRDM9
DcWN_03878	2501	9.34	3.8	4.62	1.78	ABC transporter, putative
DcWN_03885	3864	10.24	20.79	10.4	16.67	DNA repair and recombination protein RAD54-like
DcWN_03918	2311	2.67	12.54	2.13	2.72	ABC transporter, putative
DcWN_03960	2716	13.33	3.89	16.81	16.52	Vasa-like (Fragment)
DcWN_03966	1568	8.99	8.06	10.39	14.34	E3 ubiquitin-protein ligase RING2
DcWN_03996	2342	6.47	7.83	7.17	12.76	Krueppel c2h2-type zinc finger protein, putative
DcWN_04017	3781	0.47	2.63	1.06	0.85	Putative fruitless
DcWN_04020	3770	0	0	0	0	Histone-lysine N-methyltransferase, H3 lysine-79 specific
DcWN_04024	2310	3.7	4.1	4.48	6.64	Integrator complex subunit 11 homolog
DcWN_04031	4314	12.91	22.24	15.34	29.58	150 kDa oxygen-regulated protein, putative
DcWN_04087	2228	2.52	2.48	1.98	6.82	Ubiquitin carboxyl-terminal hydrolase
DcWN_04140	2317	3	3.49	3.82	8.08	ATP-dependent RNA helicase DDX24
DcWN_04142	2328	33.97	13.65	24.37	28.59	ATP-dependent RNA helicase DDX54
DcWN_04145	2150	0.76	0.11	0.52	1.74	Putative KRAB box and zinc finger C2H2 type domain containing protein
DcWN_04164	1485	10.94	7.21	16.09	14.74	NAD-dependent deacetylase sirtuin 2 homolog
DcWN_04178	3579	3.02	1.61	1.58	3.66	Zinc finger protein, putative
DcWN_04183	3039	1.19	0.47	1.39	0.79	ABC transporter, putative
DcWN_04185	8889	8.88	1.61	6.49	1.95	Helicase, putative
DcWN_04195	3637	4.29	3.7	2.56	6.21	Protein suppressor of hairy wing
DcWN_04213	3478	2.46	0.79	1.45	0.51	Chromodomain helicase DNA binding protein
DcWN_04215	2748	13.82	7.08	9.37	8.92	Ubiquitin carboxyl-terminal hydrolase BAP1
DcWN_04218	2696	7.5	3.29	7.8	8.09	Zinc finger protein, putative
DcWN_04228	2171	12.32	8.58	11.43	17.17	Transforming growth factor-beta-inducible early growth response protein, putative
DcWN_04241	2953	7.27	3.12	5.55	3.93	Polycomb protein Sfmbt (Fragment)
DcWN_04281	4153	3.11	2.84	3.9	5.28	Zinc finger protein 90
DcWN_04283	1897	0.1	0	0	0.1	B-cell CLL/lymphoma 6 member B protein, putative
DcWN_04401	1901	11.92	6.27	10.37	6.77	Zinc finger protein 583 (Fragment)
DcWN_04404	4664	1.99	0.4	0	1.09	Probable ubiquitin carboxyl-terminal hydrolase FAF
DcWN_04435	1631	9.56	6.67	5.66	4.88	Putative broad
DcWN_04448	2339	3.62	3.62	1.19	5.42	Protein suppressor of hairy wing
DcWN_04457	4882	8.81	6.45	20.87	15.4	ABC transporter, putative
DcWN_04476	2710	4.22	2.31	4.18	3.4	PR domain zinc finger protein 10
DcWN_04503	1904	53.65	19.23	31.7	27.92	Putative pre-mRNA-splicing factor ATP-dependent RNA helicase F56D2.6
DcWN_04538	2673	5.97	3.14	3.87	2.99	Polycomb protein SUZ12
DcWN_04541	2014	7.12	5.73	6.06	4.62	Histone-lysine N-methyltransferase, H4 lysine-20 specific, putative
DcWN_04542	4848	0.35	0.41	0	1.51	Transcriptional regulator ATRX homolog
DcWN_04549	1684	2.37	7.43	7	4.43	Putative thyroid hormone receptor interactor 12
DcWN_04558	2770	2.95	2.42	2.09	1.9	Zinc finger protein 235
DcWN_04561	6548	3.86	3.08	3.59	2.6	Steroid receptor-interacting snf2 domain protein, putative
DcWN_04567	2048	12.48	9.16	9.74	13.14	Zinc finger protein Kr18, putative
DcWN_04569	2714	3.63	3.33	2.84	3.66	Zinc finger protein 235 (Fragment)
DcWN_04611	3667	4.1	1.48	4.55	1.75	Target of rapamycin
DcWN_04657	2867	4.23	4.82	3.19	5.41	Grauzone
DcWN_04686	2086	3.76	4.97	4.29	5.94	Scarlet
DcWN_04725	3578	3.42	0.9	1.87	2.87	Bromo adjacent homology domain containing protein, putative
DcWN_04737	2174	6.3	9.04	3.52	6.34	Putative histone-lysine N-methyltransferase NSD2
DcWN_04755	2771	17.93	9.67	6.46	4.51	Putative splicing factor, arginine/serine-rich 7
DcWN_04765	3799	10.06	11.04	21.86	19.53	ATP-binding cassette sub-family G member 1 (Fragment)
DcWN_04789	2151	5.14	3.55	2.29	2.73	Suppressor protein SRP40, putative
DcWN_04795	1884	8.13	7.06	7.49	9.22	Zinc finger protein 112-like protein
DcWN_04798	2377	3.92	4.71	2.75	2.9	Histone-lysine N-methyltransferase PRDM9
DcWN_04801	2142	6.77	9.19	4.25	6.4	Krueppel homologous protein 1
DcWN_04816	1565	3.07	2.32	2.99	2.26	Putative zinc finger protein
DcWN_04881	7787	0.88	1.43	2.35	0.71	Putative zinc finger protein
DcWN_05043	1945	15.73	1.74	3.01	1.95	Lethal Sp8
DcWN_05045	1133	7.28	5.34	4.96	5.97	Probable ATP-dependent RNA helicase DDX52
DcWN_05050	2913	6.75	5.88	8.54	9.54	Regulator of chromosome condensation
DcWN_05066	2502	4.94	19.01	6.71	532.47	Heat shock 70 kDa protein F, mitochondrial
DcWN_05099	2134	5.79	2.07	3.3	2.57	ATP-dependent RNA helicase, putative
DcWN_05101	2128	1.25	2.68	4.97	1.76	Gastrula zinc finger protein XlCGF46.1 (Fragment)
DcWN_05154	2041	4.15	4.5	2.77	3.01	Krueppel c2h2-type zinc finger protein, putative
DcWN_05172	1782	11.79	17.58	11.2	14.8	Histone deacetylase
DcWN_05179	1922	6.32	2.55	5.21	1.81	Histone-lysine N-methyltransferase PRDM9
DcWN_05197	2491	6.97	2.25	9.03	4.33	Longitudinals lacking protein, isoforms N/O/W/X/Y
DcWN_05222	2611	10.26	3.43	5.69	3.38	Protein AF-10
DcWN_05258	1759	1.64	0.35	0.84	3.68	Putative ATP-dependent RNA helicase DDX5 (Fragment)
DcWN_05269	1529	5.88	5.13	5.01	7.03	Krueppel homologous protein 1
DcWN_05302	1848	1.81	1.4	1.78	1.3	DNA repair and recombination protein RAD26, putative
DcWN_05311	1375	44.25	20.55	82.5	27.68	Probable isocitrate dehydrogenase [NAD] subunit alpha, mitochondrial
DcWN_05346	2110	25.78	17.01	25.64	23.59	Probable ATP-dependent RNA helicase DDX27
DcWN_05349	3260	274.57	96.88	152.36	89.46	Ebna2 binding protein P100
DcWN_05369	1652	3.86	4.18	4.1	13.15	Interferon-inducible double stranded RNA-dependent protein kinase activator A
DcWN_05375	1682	2.51	1.79	1.71	3.67	Krueppel homologous protein 1
DcWN_05423	1974	1.98	0.98	1.2	3.83	Sensitized chromosome inheritance modifier 19
DcWN_05506	1857	7.33	3.66	6.82	1.01	Protein tramtrack, alpha isoform
DcWN_05519	3873	6.57	3.48	8	2.9	Activated CDC42 kinase 1
DcWN_05554	1576	6.08	3.88	7.1	4.62	Gastrula zinc finger protein XlCGF46.1
DcWN_05604	1780	0.54	2.29	5.34	7.08	Krueppel c2h2-type zinc finger protein, putative
DcWN_05617	2936	2.16	2.73	5.34	3.5	Blimp-1
DcWN_05640	3142	8.12	5.78	7.34	7.15	B-box type zinc finger protein ncl-1, putative
DcWN_05646	1556	12.41	5.77	3.82	3.96	Protein Wnt
DcWN_05696	3012	5.57	3.33	3.6	6.44	Protein suppressor of hairy wing
DcWN_05706	4478	2.91	1.13	3.44	1.21	Helicase with zinc finger protein domain helz, putative
DcWN_05722	1891	16.32	0.68	0.74	0.33	S-adenosylmethionine synthase
DcWN_05761	2695	1.93	2.88	2.58	2.7	ABC protein, subfamily ABCG
DcWN_05764	1879	10.16	1.78	3.7	1.67	Putative Headcase protein
DcWN_05767	2666	2.55	1.62	1.72	4.85	SWI/SNF-related matrix-associated actin-dependent regulator of chromatin subfamily A-like protein 1
DcWN_05774	2783	79.86	10.86	57.42	43.69	Regulator of nonsense transcripts 1 homolog
DcWN_05817	2415	16.7	13.58	11.51	13.5	Putative scarlet
DcWN_05880	1673	1.48	1.09	1.11	3.69	Krueppel c2h2-type zinc finger protein, putative
DcWN_05897	2168	1.42	0.75	3.64	2.1	Krueppel homologous protein 1
DcWN_05899	4665	3.39	2.8	2.34	3.98	Ribonuclease 3
DcWN_05902	2505	0	30.77	12.71	9.04	Krueppel homologous protein 1
DcWN_05915	1457	10.72	5.97	13.18	4.94	Zinc finger protein 583 (Fragment)
DcWN_05931	2065	4.89	8.93	5.62	6.77	NAD-dependent protein deacetylase
DcWN_05933	2397	24.71	16.11	13.51	24.44	Probable ATP-dependent RNA helicase pitchoune
DcWN_05943	7749	0.58	1.25	1.54	0	Putative zinc finger protein
DcWN_05957	2147	5.36	4.23	5.71	2.5	Early growth response protein 1 (Fragment)
DcWN_05987	2273	4.53	4.86	6.86	3.1	Probable ATP-dependent RNA helicase DDX55-like protein
DcWN_05992	1223	11.35	27.63	13.05	37	NEDD8-conjugating enzyme UBE2F
DcWN_06001	1891	0	0	0	0	Zinc finger protein 112-like protein
DcWN_06068	2440	5.55	6.71	7.02	9.68	Protein krueppel
DcWN_06164	2135	12.66	13.24	14.43	15.37	Zinc finger protein 670
DcWN_06227	1810	15.21	7.08	22.22	12.52	DEAD box polypeptide 5
DcWN_06254	3800	4.75	1.82	5.26	3.17	Zinc finger protein 845 (Fragment)
DcWN_06278	2264	12.96	20.49	14	28.48	Peroxisomal N1-acetyl-spermine/spermidine oxidase
DcWN_06304	2461	0.89	1.49	6.2	4	Tkr, putative
DcWN_06311	1454	2.73	1.69	0	0.48	Protein Wnt
DcWN_06333	2038	15.16	14.05	10.02	27.81	Translation initiation factor eIF-2B subunit gamma
DcWN_06334	3526	0.22	1.09	3.8	1.57	Bromo adjacent homology domain containing protein, putative
DcWN_06364	2703	6.93	3.96	6.87	6.25	ATP-dependent RNA helicase DDX42
DcWN_06373	6685	1.51	0.53	2.01	2.17	Transcriptional regulator ATRX
DcWN_06377	3018	4.18	4.09	8.01	12.59	Lymphoid-specific helicase
DcWN_06384	2966	2.48	1.05	0.56	1.32	Elongator complex protein 1
DcWN_06400	1909	2.47	0.89	2.21	4.09	Cytoplasmic aconitate hydratase
DcWN_06401	2752	25.08	21.24	22.25	32.96	Nucleolar complex protein 2-like protein
DcWN_06437	2322	10.65	3.14	9.31	5.89	Protein abrupt, putative
DcWN_06461	1883	8.49	6.62	7.96	4.63	Heat shock 70 kDa protein 14
DcWN_06550	3358	36.37	12.55	23.02	22.76	Chromodomain-helicase-DNA-binding protein Mi-2 homolog
DcWN_06594	5313	5.59	2.14	12.42	2.33	Trinucleotide repeat-containing gene 6A protein
DcWN_06624	1889	11.3	3.22	11.64	4.35	Cabut
DcWN_06664	1579	14.86	0.61	0.21	1.01	Heat shock protein 70
DcWN_06690	2461	3.56	0.73	3.77	3.59	DNA2-like helicase
DcWN_06711	1923	3.53	8.23	5.96	6.58	Zinc finger, C2H2 type family protein
DcWN_06740	1458	1.59	1.18	1.62	3.15	UPF0486 protein C1orf59
DcWN_06751	4465	8.04	6.13	12.2	16.8	DEAD box ATP-dependent RNA helicase, putative
DcWN_06787	2476	4.97	2.86	3.45	5.21	Fruitless transcript variant Fru-ZnfD
DcWN_06829	2753	6.55	5.43	3.39	4.04	ABC transporter
DcWN_06830	2324	65.71	65.72	102	65.31	Heat shock 70 kDa protein cognate 5
DcWN_06835	6952	2.9	1.4	2.18	1.1	DEAD box ATP-dependent RNA helicase, putative
DcWN_06846	4108	6.77	5.04	5.66	2.74	ATP-dependent helicase brm
DcWN_06858	1552	66.68	9.46	106.22	115.46	Ubiquitin carboxyl-terminal hydrolase
DcWN_06873	3620	3.64	5.32	4.26	4.8	Putative zinc finger protein
DcWN_06874	2982	2.74	3.61	14.39	6.14	Brain tumor protein
DcWN_06890	4151	5.53	0.11	1.22	3.1	Putative ATP-dependent RNA helicase DHX57
DcWN_06942	1432	2.68	0.87	1	4.53	Protein suppressor of hairy wing
DcWN_06973	2741	6.86	4.83	7.58	6.84	Lola
DcWN_06978	1236	8.32	7.24	11.52	6.32	Zinc finger protein
DcWN_07000	2577	95.68	47.47	84.62	77.14	Argonaute-2b
DcWN_07013	3161	8.96	10	9.28	10.2	Protein suppressor of hairy wing
DcWN_07045	1335	1.23	0	0.035	1.1	Putative zinc finger protein
DcWN_07077	1235	2.74	2.07	4.58	3.42	Zinc finger protein Kr18, putative
DcWN_07093	1458	8.52	12.13	4.49	5.69	Histone-lysine N-methyltransferase PRDM9
DcWN_07099	1406	6.81	3.29	9.37	2.93	Zinc finger protein, putative
DcWN_07116	4813	13.37	24.86	11.2	23.54	ATP-dependent helicase brm
DcWN_07131	2049	4.83	2.02	3.12	1.81	Zinc finger protein 235
DcWN_07165	4186	0.75	0.11	1.21	0.37	Putative ATP-dependent RNA helicase DHX57
DcWN_07206	3667	10.09	11.9	8.72	14.03	Putative H3K9 methyltransferase
DcWN_07210	1883	61.95	19.37	49.13	29.12	ATP-dependent RNA helicase bel
DcWN_07235	2131	8.19	1.91	5.05	2.81	Set domain protein, putative
DcWN_07238	1948	5.6	7.91	3.19	7.21	SpZ12-1
DcWN_07244	1284	3.28	1.72	3.72	2.94	1-phosphatidylinositol-4,5-bisphosphate phosphodiesterase epsilon-1
DcWN_07260	2696	5.37	1.76	6.49	2.82	Histone acetyltransferase
DcWN_07278	1434	3.89	4.14	5.37	3.93	Putative H3K9 methyltransferase
DcWN_07298	1639	1.85	3.69	1.36	1.98	Grauzone
DcWN_07303	4318	2.88	1.74	4.37	2.84	Regulator of nonsense transcripts 1
DcWN_07363	1686	1.69	2.34	2.83	2.52	Zinc finger protein
DcWN_07434	1096	1.75	0.79	7.37	3.15	Transcription factor hamlet
DcWN_07447	1648	16.23	10.29	17.71	16.4	RuvB-like helicase 1
DcWN_07514	1875	17.42	7.02	5.54	6.71	Chorion transcription factor Cf2
DcWN_07558	4708	8.33	4.76	6.53	4.32	Putative zinc finger protein 107
DcWN_07622	2560	22.36	8.14	16.69	24.1	Putative splicing factor, arginine/serine-rich 7
DcWN_07638	4413	1.8	0.59	1.93	1.99	CG31368, isoform D
DcWN_07640	2141	7.51	6.68	6.07	6.27	Zinc finger protein Kr18, putative
DcWN_07673	1694	4.76	6.38	5.72	17	Putative zinc finger protein
DcWN_07674	3057	3.25	0.79	4.54	4.34	Ubiquitin carboxyl-terminal hydrolase
DcWN_07701	1290	25.51	17.09	34.2	16.54	Class 4 HDAC protein
DcWN_07769	1999	35.18	8.76	15.57	26.62	Longitudinals lacking protein, isoform G
DcWN_07903	2691	3.65	1.89	1.91	3.02	Probable ATP-dependent RNA helicase kurz
DcWN_07917	3535	0.22	0.049	0.53	0	Chromodomain-helicase-DNA-binding protein 7
DcWN_07922	2143	0.95	0.27	1.6	0.68	Early growth response protein, putative
DcWN_07961	3849	46.15	28.2	52.68	42.9	Serine/threonine-protein phosphatase PP2A 65 kDa regulatory subunit
DcWN_07989	4270	5.23	5.27	5.81	5.89	Zinc finger protein 112-like protein (Fragment)
DcWN_08023	2213	17.1	8.76	2.41	0.65	Heat shock 70 kDa protein A
DcWN_08063	2916	2.47	1.2	1.5	1.15	Probable pre-mRNA-splicing factor ATP-dependent RNA helicase mog-5
DcWN_08068	2676	4.55	1.27	4.04	3.21	ATP-dependent RNA helicase DDX42
DcWN_08093	2523	7.31	8.8	6.57	7.87	Protein suppressor of hairy wing
DcWN_08138	1424	1.31	2.18	3.84	8.72	Protein tramtrack, beta isoform
DcWN_08200	1767	26.71	31.89	35.05	57.53	Protein maelstrom homolog
DcWN_08204	3709	28.44	16.55	27.71	31.56	Probable cytoplasmic aconitate hydratase
DcWN_08233	1707	36.42	27.75	158.84	101.54	Longitudinals lacking protein, isoforms N/O/W/X/Y
DcWN_08256	3791	6.59	5.19	3.49	1.52	Zinc finger protein, putative
DcWN_08281	1611	1.81	1.09	1.58	0.44	Krueppel homologous protein 1
DcWN_08298	1434	7.98	6.36	10.48	8.9	Putative histone deacetylase
DcWN_08331	2473	1.47	1.03	2.89	2.08	Protein tramtrack, alpha isoform
DcWN_08333	1931	7.66	2.34	5.65	3.67	Zinc finger protein LOC730087 (Fragment)
DcWN_08335	1730	3.14	3	3.27	2.96	Heat-shock protein 105 kDa, putative
DcWN_08384	1944	3.97	1.58	2.77	7.44	ATP-dependent RNA helicase abstrakt
DcWN_08527	1529	6.16	13.13	21.39	7.8	Protein Wnt
DcWN_08529	2793	0.28	0	0	0	PHD finger protein 14
DcWN_08574	1242	7.24	2.25	1.61	8.14	Protein suppressor of hairy wing
DcWN_08617	1833	0	0.13	0.81	0	Importin subunit alpha
DcWN_08620	2497	96.95	39.65	139.75	72.71	ABC transporter, putative
DcWN_08631	1928	3.38	1.51	2.38	2.82	Zinc finger protein, putative
DcWN_08677	1440	5.53	3.19	3.16	4.45	Zinc finger protein weckle
DcWN_08757	5308	8.54	2.98	10.83	7.55	ATP-binding cassette sub-family A member 3
DcWN_08766	2560	4.32	3.32	4.64	3.45	Putative ATP-dependent RNA helicase DDX43
DcWN_08861	1460	5.18	3.53	2.89	8.53	Protein suppressor of hairy wing
DcWN_08872	3969	0.79	0.64	1.04	1.17	Protein suppressor of hairy wing
DcWN_08873	1233	12.19	17.59	11.44	13.17	Glutamate-rich WD repeat-containing protein 1
DcWN_08885	891	5.15	1.9	2.34	5.17	Protein suppressor of hairy wing
DcWN_08895	1777	2.49	2.02	2.9	2.82	Putative KRAB box and zinc finger C2H2 type domain containing protein
DcWN_08944	2891	280.12	30.83	131.57	105.76	Putative ATP-dependent RNA helicase DDX5 (Fragment)
DcWN_08973	1412	4.96	3.87	1.18	2.39	Sister of odd and bowl
DcWN_09021	2075	12.58	13.82	15.14	19.98	Mrg15-like protein
DcWN_09077	2281	0.054	0.045	0.28	0.35	Scm-like with four MBT domains protein 1
DcWN_09079	6853	0.62	1.15	1.25	1.19	Putative zinc finger protein
DcWN_09118	2682	3.04	3.21	2.47	9.9	DEAD-box helicase Dbp80
DcWN_09134	3479	4.18	0.85	2.76	1.1	Probable pre-mRNA-splicing factor ATP-dependent RNA helicase mog-1
DcWN_09148	2757	0	0	0	0	ABC transporter, putative
DcWN_09154	1521	0.22	0.52	1.59	0.56	Zinc finger protein 84
DcWN_09181	1373	30.74	33.36	20.34	46.81	Enhancer of zeste, ezh, putative
DcWN_09202	1788	3.61	6.36	2.72	6.66	Microprocessor complex subunit DGCR8
DcWN_09248	1364	3.95	8.61	14.32	6.05	Zinc finger protein and BTB domain-containing protein, putative
DcWN_09336	1424	7.57	2.28	7.95	8.54	Putative zinc finger protein
DcWN_09349	3203	0.5	0.25	0.26	0.79	Protein suppressor of hairy wing
DcWN_09354	938	8.36	4.75	16.13	4.37	Chromobox protein homolog 1
DcWN_09380	1755	0.9	2.4	2.78	0.95	ATP-binding cassette sub-family G member 4
DcWN_09436	2505	72.28	30.77	12.84	0	Krueppel homologous protein 1
DcWN_09440	879	0.25	1.26	1.32	21.63	ATP-dependent RNA helicase
DcWN_09472	946	4.65	3.1	4.27	7.94	Zinc finger, C2H2 type family protein
DcWN_09477	3078	70.34	45.13	75.67	51.63	Plasminogen activator inhibitor 1 RNA-binding protein
DcWN_09551	2259	3.02	1.33	4.6	2.88	Protein tramtrack, alpha isoform
DcWN_09556	1154	18.53	56.1	23.52	40.14	Mitochondrial ribosomal protein L11
DcWN_09598	1454	2.54	2.23	3.38	3.35	Zinc finger protein
DcWN_09606	1717	3.16	1.41	2.73	2.63	CG7987, isoform A
DcWN_09621	2301	0.97	0.18	0	0.97	Early growth response protein, putative
DcWN_09642	1545	7.04	4.45	3.06	3.84	Zinc finger protein
DcWN_09665	1610	0	0	0	0	Protein suppressor of hairy wing
DcWN_09676	1185	5.02	2.74	4.5	2.54	Grauzone
DcWN_09708	1170	2.15	2.45	2.18	2.83	Ecotropic virus integration site 1 protein (Fragment)
DcWN_09719	876	3.93	2.33	3.87	3	Histone-lysine N-methyltransferase PRDM9
DcWN_09727	3360	4.4	3.38	11.71	8.29	Zinc finger protein
DcWN_09732	2158	2.13	2	2.54	6.26	Protein suppressor of hairy wing
DcWN_09757	2237	4.5	4.96	4.31	8.92	Histone-lysine N-methyltransferase PRDM9
DcWN_09818	1638	221.64	111.8	170.41	155.77	Eukaryotic translation initiation factor 2 subunit 3
DcWN_09888	1350	5.17	7.98	3.06	7.93	ATP-dependent RNA helicase DDX24
DcWN_09892	2003	6.28	9.05	9.78	9.45	Putative zinc finger protein
DcWN_10010	1919	65.94	40.63	30.88	33.89	Probable histone-binding protein Caf1
DcWN_10059	1803	2.15	1.65	2.99	2.95	Krueppel homologous protein 1
DcWN_10069	1245	8.19	21.03	15.39	7.52	Zinc finger-like protein
DcWN_10155	2741	6.15	2.89	7.21	7.31	SID1-like protein
DcWN_10214	3566	6.17	3.49	8.73	3.41	Histone-lysine N-methyltransferase PRDM9
DcWN_10352	2863	0.89	0.41	0.62	0.22	ABC transporter, putative
DcWN_10422	2866	0	0	0	0	ABC transporter, putative
DcWN_10487	1586	1.6	1.79	2.9	2.61	Ci-pem4 protein
DcWN_10497	2488	5.53	2.3	7.83	7.59	Zinc finger protein and BTB domain-containing protein, putative
DcWN_10502	5873	3.55	1.03	4.42	1.61	ATP-binding cassette sub-family A member 5
DcWN_10535	830	45.41	92.19	38.01	50.34	Nuclear cap-binding protein subunit 2
DcWN_10569	663	5.98	3.75	2.17	3.93	Zinc finger and BTB domain-containing protein 24
DcWN_10588	3857	2.7	2.57	2.84	2.77	Regulator of nonsense transcripts 1
DcWN_10595	2006	22.48	80.39	62.8	63.92	Isocitrate dehydrogenase [NAD] subunit gamma, mitochondrial
DcWN_10686	2666	1.66	1.49	2.05	2.78	SID1-like protein
DcWN_10726	2155	1.73	2.71	4.59	4.48	Putative KRAB box and zinc finger C2H2 type domain containing protein
DcWN_10768	1919	19.44	22.72	18.69	25.77	mRNA-decapping enzyme 1B
DcWN_10772	1176	3.37	2.32	4.66	4.84	Hermansky-Pudlak syndrome 4 protein
DcWN_10860	2707	0.42	0.43	0.17	0.8	Putative zinc finger protein 107
DcWN_10886	2588	11.59	23.2	21.32	20.38	ABC transporter, putative
DcWN_10944	1038	7.26	10.32	5.68	18.52	Polycomb group RING finger protein 3
DcWN_10950	1041	2.26	1.06	0	1.17	DNA repair and recombination protein RAD26, putative
DcWN_11005	3596	3.19	1.49	1.7	1.5	Probable pre-mRNA-splicing factor ATP-dependent RNA helicase mog-5
DcWN_11031	2708	3.16	2.32	2.31	5.69	Modifier of mdg4 (Fragment)
DcWN_11044	1418	6.25	5.63	1.9	3.54	Putative H3K9 methyltransferase
DcWN_11111	743	3.88	1.12	0.5	2.24	Protein glass
DcWN_11129	851	4.15	1.79	2.94	2.98	Protein hunchback
DcWN_11176	4349	3.51	3.66	2.93	1.79	SWI/SNF-related matrix-associated actin-dependent regulator of chromatin subfamily A containing DEAD/H box 1 homolog
DcWN_11188	1650	2.72	2.09	1.91	1.76	Krueppel homologous protein 1
DcWN_11292	1600	38.86	12.85	16.41	52.06	Longitudinals lacking protein, isoform G
DcWN_11295	2448	4.94	2.91	3.37	2.61	B-cell CLL/lymphoma 6 member B protein, putative
DcWN_11307	1384	27.61	27.73	27.52	22.11	NAD-dependent protein deacylase
DcWN_11360	2085	4.62	0.8	0.73	1.07	Zinc finger protein 362 (Fragment)
DcWN_11372	1836	1.7	3.22	2.63	7.38	Protein suppressor of hairy wing
DcWN_11374	2577	3.09	1.35	3.24	1.37	Protein bric-a-brac 2
DcWN_11392	1357	4.48	1.78	2.12	3.52	Protein krueppel
DcWN_11430	1264	2.72	1.48	1.73	2.43	Type III restriction enzyme, res subunit family protein
DcWN_11485	1630	10.7	19.94	16.48	13.29	Zinc finger protein 84
DcWN_11491	1647	12.83	9.38	5.72	8.63	Embryonic ectoderm development protein, putative
DcWN_11495	1128	1.51	0.86	3.5	3.06	Polycomb complex protein BMI-1
DcWN_11636	2728	3.03	1.3	6.09	3.46	Hect E3 ubiquitin ligase, putative
DcWN_11668	1852	1.32	0.22	2.73	8.38	Putative ATP-dependent RNA helicase DDX5 (Fragment)
DcWN_11720	2416	2.91	2.85	3.59	4.06	SWI/SNF-related matrix-associated actin-dependent regulator of chromatin subfamily A-like protein 1
DcWN_11734	2703	0.08	0.089	0.58	1.93	Peregrin
DcWN_11749	2595	22.8	25.23	20.36	46.54	26S proteasome non-ATPase regulatory subunit 8
DcWN_11762	2244	3.23	4.06	1.12	2.37	Putative broad
DcWN_11795	3571	0.45	0.3	1.39	1.68	Early growth response protein, putative
DcWN_11815	2697	0.99	1.75	0.22	0.92	PR domain zinc finger protein 1 (Fragment)
DcWN_11820	2512	1.22	4.95	3.18	13.85	Importin subunit alpha
DcWN_11827	2263	7.55	2.44	4.51	3.19	Zinc finger protein, putative
DcWN_11844	2025	26.62	9.66	23.92	23.38	Zinc finger protein
DcWN_11857	1104	59.04	107.71	126.75	52.59	Probable isocitrate dehydrogenase [NAD] subunit beta, mitochondrial
DcWN_11895	2355	11.05	14.21	10.88	11.72	NuA4 complex subunit EAF3 homolog
DcWN_11948	1143	6.94	3.6	4.1	2.2	Zinc finger, C2H2 type family protein
DcWN_12002	1249	0.77	0.39	0.037	0.41	Putative zinc finger protein
DcWN_12020	863	5.78	3.96	4.35	6.35	Protein krueppel
DcWN_12050	1339	0.046	0.1	0.52	2.44	Zinc finger and BTB domain-containing protein 24
DcWN_12148	1710	13.54	0.14	1.19	0.56	RNA helicase, putative
DcWN_12151	590	7.67	3.81	3.3	3.87	Chorion transcription factor Cf2
DcWN_12202	1276	3.23	4.41	2.62	1.56	Protein suppressor of hairy wing
DcWN_12211	1838	3	2.42	2.7	4.37	Grauzone
DcWN_12218	2100	7.45	8.97	6.25	9.84	ATP-dependent RNA helicase DRS1
DcWN_12252	2907	0.57	0.21	0.97	1.18	Epidermal growth factor receptor
DcWN_12299	3131	1.37	2.14	3.45	5.17	Protein suppressor of hairy wing
DcWN_12350	2923	1.37	0.87	2.05	1.87	DNA repair and recombination protein RAD54-like
DcWN_12360	2534	1.8	1.39	2.64	2.77	Krueppel c2h2-type zinc finger protein, putative
DcWN_12390	1871	0.22	0.092	0.074	0.3	Zinc finger protein 112-like protein
DcWN_12392	3801	7.22	4.6	11.67	7.6	Putative fruitless
DcWN_12409	2063	5.5	4.14	3.69	13.77	Protein tramtrack, alpha isoform
DcWN_12463	2807	61.09	59	29.49	49.5	Ubiquitin carboxyl-terminal hydrolase isozyme L5, putative
DcWN_12470	4910	0.063	0.12	0.18	0.022	Putative zinc finger protein
DcWN_12481	1055	0.47	0	0	0.04	Protein Wnt
DcWN_12563	1785	3.8	2.71	1.79	6.19	Grauzone
DcWN_12586	1454	5.41	2	10.05	6.88	Zinc finger protein ubi-d4 A
DcWN_12589	2136	8.04	2.07	7.1	4.18	Krueppel c2h2-type zinc finger protein, putative
DcWN_12622	1133	1.53	1.34	0.78	1.81	Sensitized chromosome inheritance modifier 19
DcWN_12623	1224	3.82	5.08	3.03	4.22	Zinc finger protein 572
DcWN_12624	1650	63.86	23.68	48.73	41.71	Histone deacetylase Rpd3
DcWN_12631	1507	4.44	1.17	3.48	1.63	Protein suppressor of hairy wing
DcWN_12659	2142	0.55	2.05	1.17	2.56	Krueppel c2h2-type zinc finger protein, putative
DcWN_12681	2558	3.17	1.19	1.63	1.74	DNA topoisomerase 2
DcWN_12694	3582	3.13	1.67	4.47	2.34	Chromodomain-helicase-DNA-binding protein 1
DcWN_12723	759	14.37	12.29	13.88	11.08	Centrosomal and chromosomal factor
DcWN_12748	1464	4.83	1.01	6.53	3.98	Putative zinc finger protein
DcWN_12769	3020	0.44	0	0	2.36	Early growth response protein, putative
DcWN_12830	1850	1.79	0.86	4.87	3.38	Zinc finger protein 2 (Fragment)
DcWN_12856	2092	3.6	4.11	2.24	5.07	Zinc finger protein 28
DcWN_12870	2485	90.02	52.05	117.53	85.85	Putative ATP-dependent RNA helicase DDX17
DcWN_12918	1528	2.64	1.04	1.91	1.23	Zinc finger protein 84
DcWN_12930	2109	1.26	0	0.62	1.02	Protein abrupt, putative
DcWN_12980	2785	0.92	1.71	1.32	2.31	Probable pre-mRNA-splicing factor ATP-dependent RNA helicase mog-4
DcWN_13011	1765	4.46	2.74	3.81	3.38	Mixed-lineage leukemia protein, mll, putative
DcWN_13016	1184	2.51	1.87	2.35	2.25	Dicer-1
DcWN_13062	2032	7.78	4.56	5.3	3.6	ATP-binding cassette sub-family B member 8, mitochondrial
DcWN_13101	1178	0.82	0.23	0.51	1.99	ATP-dependent RNA helicase DBP4, putative
DcWN_13114	4598	2.27	0.74	1.22	1.43	Helicase with zinc finger protein domain helz, putative
DcWN_13141	2012	2.31	1.39	3.8	1.72	ATP-dependent RNA helicase, putative
DcWN_13199	3052	2.62	5.51	3.09	2.22	RNA 3'-terminal phosphate cyclase
DcWN_13223	1517	12.79	18.58	12.6	30.85	Abrupt protein, putative
DcWN_13230	823	1.73	0.34	0.51	1.45	Dimethyladenosine transferase
DcWN_13249	750	1.74	0.78	5.88	5.55	RuvB-like helicase 1
DcWN_13332	2963	2.6	0.36	2.99	4.27	Poly(ADP-ribose) glycohydrolase
DcWN_13367	1352	1.26	16.25	237.24	135.8	Putative surface protein
DcWN_13533	958	2.65	3.21	1.36	1.27	Arylphorin gene-specific binding protein-2
DcWN_13542	1311	60.28	28.43	211.18	98.39	Aconitate hydratase, mitochondrial (Fragment)
DcWN_13605	747	9.34	2.17	3.23	5.4	Zinc finger protein
DcWN_13691	2251	0.18	0.077	0.062	0.1	Zinc finger protein 112-like protein
DcWN_13732	2261	156.9	130.15	173.59	114.58	Heat shock 70 kDa protein cognate 3
DcWN_13733	2444	0.051	0.1	0.13	0.31	Dicer 2
DcWN_13812	3780	2.21	1.94	4.91	2.18	Ubiquitin carboxyl-terminal hydrolase, putative
DcWN_13860	923	11.05	4.94	4.93	4.85	Polycomb
DcWN_13951	1900	2.76	0.51	1.71	1.12	Histone-lysine N-methyltransferase PRDM9
DcWN_13957	1273	3.46	2.06	3.94	5.23	Krueppel c2h2-type zinc finger protein, putative
DcWN_13960	1513	0.041	0.59	0	0.96	Putative thyroid hormone receptor interactor 12
DcWN_13961	2298	3.61	1.62	2.91	2.68	Zinc finger protein, putative
DcWN_14005	968	8.39	3.85	2.68	4.7	Zinc finger protein 226
DcWN_14015	1810	1.75	0.59	2.9	1.28	Zinc finger protein, putative
DcWN_14020	1775	2.29	2.18	3.11	2.34	Putative exonuclease mut-7-like protein
DcWN_14040	1083	2.38	1.24	2.57	2.52	Krueppel-like factor 5
DcWN_14059	1799	0.43	0.12	0.85	0.27	Ubiquitin carboxyl-terminal hydrolase
DcWN_14081	2475	3.46	1.9	1.12	2.21	Protein suppressor of hairy wing
DcWN_14085	4243	0	0.36	0	0.18	Regulator of nonsense transcripts 1
DcWN_14108	2788	3.13	0.92	1.58	1.91	PHD finger protein 14
DcWN_14149	1850	1.56	2.76	2.03	2.53	Histone-lysine N-methyltransferase PRDM9
DcWN_14199	1771	0	0	0	0.31	Putative zinc finger protein
DcWN_14224	1453	5.99	2.14	1.12	0.72	Protein Wnt
DcWN_14227	941	9.55	9.21	8.97	22.81	Putative zinc finger protein
DcWN_14264	820	44.67	31.98	38.99	50.12	RuvB-like 2
DcWN_14301	4872	2.24	1.45	3.47	2.43	Putative zinc finger protein 107
DcWN_14344	2332	0.89	0.55	1.81	0.69	Putative ATP-dependent RNA helicase me31b
DcWN_14362	1679	6.26	4.09	8.4	6.58	Histone acetyltransferase type B catalytic subunit, putative
DcWN_14396	1399	2.24	1.48	2.09	1.85	Histone-lysine N-methyltransferase PRDM9
DcWN_14401	1168	7.91	0.059	0.16	0.18	Aconitate hydratase, mitochondrial (Fragment)
DcWN_14412	2445	7.92	4.28	6.53	4.88	Supporter of activation of yellow protein
DcWN_14421	2079	69.26	48.9	47.58	53.57	Protein LTV1-like protein (Fragment)
DcWN_14430	897	3.49	3.12	2.38	3.38	Dicer1
DcWN_14443	2172	4.55	4.42	2.69	2.56	Putative histone-lysine N-methyltransferase NSD2
DcWN_14478	2891	1.01	3.18	7.53	6.17	Hect E3 ubiquitin ligase, putative
DcWN_14556	952	13.18	17.13	8.43	29.63	Translin
DcWN_14655	446	6.46	2.32	0.52	4.98	Zinc finger protein
DcWN_14669	1248	30.52	7.56	2.04	0.99	Ribosomal protein rpl23a (Fragment)
DcWN_14738	2697	12.49	2.86	7.24	12.81	Putative splicing factor, arginine/serine-rich 7
DcWN_14787	1678	1.66	0.35	1.58	2.56	Transcriptional repressor protein yy, putative
DcWN_14798	1666	3.01	0.52	0.36	0.93	CG7987, isoform A
DcWN_14818	3582	1.06	0.89	7.68	3.68	Protein suppressor of hairy wing
DcWN_14827	1460	9.62	8.85	10.49	14.31	Tar RNA binding protein
DcWN_14872	1531	6.03	6.7	4.33	3.33	RNA 3' terminal phosphate cyclase, putative
DcWN_14904	1961	3.54	2.06	2.7	2.69	Protein pangolin, isoforms A/H/I
DcWN_15040	1631	0.7	0.42	3.1	4.07	Protein suppressor of hairy wing
DcWN_15068	2178	7.67	6.93	6.39	4.2	Coiled-coil domain-containing protein 85A
DcWN_15130	1602	1.08	0.043	1.62	0.72	YTH domain-containing protein 2
DcWN_15132	2843	1.77	0.43	1.5	0.34	Activated CDC42 kinase 1
DcWN_15153	1000	2.6	2.18	1.44	2.43	Histone-lysine N-methyltransferase PRDM9
DcWN_15495	1525	2.09	0.57	1.46	1.2	ATP-dependent RNA helicase DHX8
DcWN_15587	2827	42.05	20.2	24.44	32.24	Longitudinals lacking protein, isoform G
DcWN_15714	2151	12.23	2.81	5.65	8.1	Zinc finger protein transcription factor lame duck, putative
DcWN_15912	984	0.19	0	0	0.043	Lethal(3)malignant brain tumor-like 4 protein
DcWN_15924	1238	1.55	0.95	2.85	5.46	Phospholipase D6
DcWN_15933	2774	5.68	2.63	1.22	0.53	Probable E3 ubiquitin-protein ligase HERC2
DcWN_15951	1714	4.45	1.63	1.65	2.15	Zinc finger protein, putative
DcWN_15966	1116	88.7	37.86	67.81	37.15	PL10-like protein
DcWN_16107	2283	3.9	1.44	1.61	0.78	ABC transporter, putative
DcWN_16152	2910	4.25	1.95	2.81	3.01	Putative helicase
DcWN_16192	1402	0.64	0.47	0.6	0.75	Zinc finger protein 84 (Fragment)
DcWN_16210	1474	3.81	2.55	1.54	1.93	Extra sex combs
DcWN_16211	803	19.38	15.14	23.46	32.82	RuvB-like 2
DcWN_16214	874	1.13	0.99	3.4	2.51	Zinc finger protein Kr18, putative
DcWN_16225	1603	0.37	0	0.43	0.65	Adult enhancer factor 1
DcWN_16253	1969	21.25	4.63	18.19	19.06	DEAD box helicase DDX5
DcWN_16275	4180	6.29	4.57	7.58	4.75	ATP-dependent helicase brm
DcWN_16307	3000	3.46	1.09	2.41	1.34	Elongator complex protein 1
DcWN_16382	1229	0.43	0.7	0.076	1.98	Krueppel c2h2-type zinc finger protein, putative
DcWN_16446	3127	0	0.044	0	0	Protein suppressor of hairy wing
DcWN_16482	1716	0.85	1.35	1.16	2.13	Histone-lysine N-methyltransferase PRDM9
DcWN_16536	2296	0.22	0.09	0.2	0.37	DEAD box ATP-dependent RNA helicase, putative
DcWN_16642	1102	58.08	25.14	77.47	59.77	Casein kinase II subunit beta
DcWN_16664	1391	0.22	0.2	0.2	0.67	Scm-like with four MBT domains protein 1
DcWN_16680	3092	9.13	53.27	24.98	22.02	Heat shock protein 105 kDa
DcWN_16688	813	4.92	2.72	0.8	3.67	Chorion transcription factor Cf2
DcWN_16720	505	10.74	5.54	4.5	8.87	Protein glass
DcWN_16724	1529	3.14	1.4	4.55	7.47	Protein suppressor of hairy wing
DcWN_16778	2172	4.44	1.99	4.44	2.84	Probable ATP-dependent RNA helicase DHX36
DcWN_16784	955	1274.52	194.58	825.2	425.7	S-adenosylmethionine synthase
DcWN_16896	1053	12.57	4.3	16.48	9.08	Zinc finger protein
DcWN_16921	2109	1.48	1.05	2.05	1.65	ATP-dependent RNA helicase DDX55
DcWN_17000	683	1.91	1.52	2.31	3.12	Zinc finger, C2H2 type family protein
DcWN_17025	1279	2.13	1.03	0.91	0.47	Histone-lysine N-methyltransferase, H4 lysine-20 specific, putative
DcWN_17036	2628	3.4	3.54	3.09	5.42	DEAD-box helicase Dbp80
DcWN_17075	2539	3.88	2.53	2.74	2.4	Protein bric-a-brac 2
DcWN_17088	803	6.56	3.23	0.64	1.17	Protein Wnt
DcWN_17185	859	7	5.07	4.7	6.98	Protein krueppel
DcWN_17195	1689	0	0	0	0	Krueppel homologous protein 1
DcWN_17198	1123	1.38	0.52	2.64	2.81	Zinc finger protein
DcWN_17207	3204	0.14	0	1.2	1.39	Protein suppressor of hairy wing
DcWN_17209	4855	4.68	2.87	3.74	2.68	Transcriptional regulator ATRX-like protein
DcWN_17235	1542	1.35	1.84	0.66	0	Suppressor protein SRP40, putative
DcWN_17306	1325	3.04	3.39	2.21	5.54	Krueppel c2h2-type zinc finger protein, putative
DcWN_17335	1881	0.066	0	0	0	Pre-mRNA-splicing factor ATP-dependent RNA helicase prp16, putative
DcWN_17501	1472	1.54	1.15	3.97	4.58	UPF0486 protein C1orf59
DcWN_17528	1340	1.71	0.13	0	0.22	Longitudinals lacking protein, isoform G
DcWN_17567	3143	19.65	4.47	37.27	16.8	F-box only protein, putative
DcWN_17628	1314	0.59	1.5	3.53	4.71	Putative zinc finger protein
DcWN_17642	3561	9.81	11.2	5.94	6.48	Protein suppressor of hairy wing
DcWN_17655	3081	2.27	0.56	0.17	0.41	Trinucleotide repeat-containing gene 6A protein
DcWN_17663	669	50.36	59.54	47.72	109.46	Ubiquitin-conjugating enzyme E2M
DcWN_17723	706	4.08	1.52	0.46	1.84	Chorion transcription factor Cf2
DcWN_17761	1329	0.12	0.13	0.14	0.58	Histone-lysine N-methyltransferase PRDM9
DcWN_17767	624	5.22	1.99	0.59	5.54	Chorion transcription factor Cf2
DcWN_17819	2031	2.81	2.59	3.75	3.41	Putative zinc finger protein
DcWN_17904	1337	3.59	2.64	3.09	3.38	Protein suppressor of hairy wing
DcWN_18086	1733	997.37	185.73	440.87	544.27	Heat shock 70 kDa protein cognate 4
DcWN_18096	955	39.43	40.7	28.37	49.51	39S ribosomal protein L39, mitochondrial
DcWN_18115	1601	0.31	0.28	0.2	0.57	Chromodomain-helicase-DNA-binding protein 1
DcWN_18140	1103	13.29	0.6	1.09	0.58	Aconitate hydratase, putative
DcWN_18162	1076	11.98	3.44	1.21	0.46	70 kDa heat shock protein
DcWN_18361	1315	4.38	4.1	6	3.88	Class 4 HDAC protein
DcWN_18365	2046	0.18	0.084	0.11	0.58	Transcriptional regulator ATRX
DcWN_18384	1101	3.74	3.04	1.73	3.39	Tyrosine-protein kinase shark, putative
DcWN_18527	694	34.43	45	23.73	37.85	Mago nashi
DcWN_18550	600	0.26	0.35	3.09	5.16	Tis11-like protein
DcWN_18641	1294	0.22	0.24	0.36	0.74	Krueppel homologous protein 1
DcWN_18694	894	11.16	0.73	0.57	0.41	Isocitrate dehydrogenase
DcWN_18739	953	855.36	162.94	562.17	515.03	Heat shock 70 kDa protein cognate 4
DcWN_18897	1222	0.41	0.17	0	0.52	Scm-like with four MBT domains protein 1
DcWN_18905	2156	0.73	0.29	1.89	0.67	Putative helicase Mov10l1
DcWN_18918	1415	0.53	1	0.36	0.75	DNA-binding protein Ikaros
DcWN_18919	1369	0.77	1.34	0.47	0.94	Krueppel c2h2-type zinc finger protein, putative
DcWN_19015	1654	2.08	0.1	1.46	0.72	Scarlet
DcWN_19037	742	1.71	3.07	2.81	5.84	Putative zinc finger protein
DcWN_19070	1463	1.23	1.53	1.52	2.51	Spermine oxidase
DcWN_19144	1146	0.68	0.6	1.9	1.58	Ci-pem4 protein
DcWN_19153	1055	0.38	0.1	0	0.51	Zinc finger protein, putative
DcWN_19237	1159	0	0	0	2.56	Probable ATP-dependent RNA helicase DDX49
DcWN_19286	1525	0.49	6.64	4.2	4.97	Protein Wnt
DcWN_19299	1153	2.45	1.26	1.49	0.28	Probable ATP-dependent RNA helicase DDX49
DcWN_19303	1358	0.091	0	0	0	Pipsqueak
DcWN_19323	1776	2.39	1.11	3.68	3.75	Histone-lysine N-methyltransferase SETD2
DcWN_19457	869	10.31	3.82	0.64	0.15	Hsp70-like protein
DcWN_19510	972	0.38	0.36	0.19	0.35	Zinc finger protein, putative
DcWN_19514	804	132.91	199.24	128.75	79.75	Chromobox protein-like protein 5
DcWN_19657	1668	0.74	0.19	0	0.63	Zinc finger protein 235 (Fragment)
DcWN_19804	2518	0.21	1.52	12.33	9.31	Probable aconitate hydratase, mitochondrial
DcWN_19825	846	5.93	5.02	3.62	10.09	Histone-lysine N-methyltransferase PRDM9
DcWN_19844	3581	1.96	0.58	1.23	2.48	Peregrin
DcWN_19980	1232	3.12	1.35	2.22	2.03	Zinc finger protein c2h2, putative
DcWN_19981	2713	14.86	4.8	32.51	14.15	Vasa-like (Fragment)
DcWN_20056	758	1239.94	287.3	791.57	592.8	Eukaryotic initiation factor 4A-II
DcWN_20063	2690	3.41	4.35	4.47	5.94	DEAD-box helicase Dbp80
DcWN_20213	697	2.62	1.24	0.8	3.09	Krueppel homologous protein 1
DcWN_20225	1340	1.62	1.21	6.61	7.4	Ubiquitin carboxyl-terminal hydrolase 7
DcWN_20228	1266	2.47	1.01	4.51	2.75	Zinc finger protein 84
DcWN_20279	3775	5.15	4.65	5.65	3.14	Histone-lysine N-methyltransferase, H3 lysine-79 specific
DcWN_20314	939	0.23	0.59	0.89	9.86	50S ribosomal protein L11
DcWN_20442	1339	4.84	5.57	2.6	3.89	Protein suppressor of hairy wing
DcWN_20454	2134	15.98	3.58	6.81	10.13	Chromodomain-helicase-DNA-binding protein Mi-2 homolog
DcWN_20606	707	1.23	2.74	1.77	2.17	Protein glass
DcWN_20640	679	15.79	4.83	2.73	1.48	Protein Wnt
DcWN_20658	861	1.62	2.01	0.92	0.45	Putative scarlet
DcWN_20662	3101	9.68	5.95	12.27	6.92	Putative ATP-dependent RNA helicase DHX30
DcWN_20674	666	8.33	2.28	0.84	5.48	Histone-lysine N-methyltransferase PRDM9
DcWN_20744	870	160.95	141.2	81.38	183.63	Enhancer of zeste, ezh, putative
DcWN_20830	791	134.82	55.12	535.77	196.6	Aconitate hydratase, putative
DcWN_20873	2619	0.24	0.24	0.21	0.11	Early growth response protein, putative
DcWN_20916	565	1.37	1.47	3.04	3.85	Lin29, isoform B
DcWN_21005	1005	38.3	36.81	25.67	33.69	Zinc finger protein Kr18, putative
DcWN_21091	1271	10.05	1.44	6.75	11.06	Putative regulator of nonsense transcripts 1
DcWN_21215	1788	3.17	1.47	0.18	1.29	Scarlet
DcWN_21321	1509	4.19	2.24	3.9	1.29	Histone-lysine N-methyltransferase PRDM9
DcWN_21601	424	847.03	125.55	454.35	372.4	S-adenosylmethionine synthetase
DcWN_21783	2178	2.49	1.09	2.98	1.94	Modifier of mdg4
DcWN_21916	778	0.08	1.55	22.66	8.89	Ubiquitin carboxyl-terminal hydrolase 7
DcWN_21947	1495	0	0	0	0.3	Protein suppressor of hairy wing
DcWN_22019	1767	5.14	4.56	4.75	5.23	Heat shock 70 kDa protein 14
DcWN_22026	821	1.21	1.56	1.3	2.83	Zinc finger protein 26
DcWN_22239	647	32.53	52.7	19.72	52.3	Histone deacetylase complex subunit SAP18
DcWN_22310	481	14.5	4.81	5.88	4.44	Zinc finger protein
DcWN_22360	2386	4.3	1.52	6.14	4.03	Zinc finger protein, putative
DcWN_22605	1715	523.56	1914.96	601.92	1588.48	Chaperone protein DnaK
DcWN_22657	990	13.3	5.79	10.17	10.24	Chromobox protein homolog 1
DcWN_22761	3290	0.11	0.26	0.75	0.75	Poly(ADP-ribose) glycohydrolase
DcWN_22775	2580	0.34	1.16	1.03	4.42	Putative DNA helicase Ino80
DcWN_22804	2085	0.15	0.66	2.36	3.45	RING finger protein nhl-1
DcWN_22889	3365	3.4	2.88	4.52	7.31	Zinc finger and BTB domain-containing protein 24
DcWN_22931	899	2.48	2.73	3.3	2.56	Zinc finger protein 91
DcWN_23263	432	63.35	779.12	2140.62	117.26	Heat shock protein 70 B2
DcWN_23325	674	1.38	0.21	1.72	3.48	Putative pre-mRNA-splicing factor ATP-dependent RNA helicase DHX15
DcWN_23337	1976	3.11	5.89	4.25	6.13	Importin subunit alpha
DcWN_23385	1832	83.76	87.74	42.6	74.32	DEAD box ATP-dependent RNA helicase
DcWN_23579	825	63.19	57.16	78.96	77.93	Vacuolar ATPase subunit C
DcWN_23614	3241	3.74	0.86	3.46	1.92	Histone deacetylase 4
DcWN_23824	918	221.47	113.04	407.27	169.05	NAD-dependent deacetylase sirtuin-5
DcWN_23875	561	62.32	86.09	45.41	136.54	Probable small nuclear ribonucleoprotein G
DcWN_23892	1726	7.04	5.68	4.22	6.73	Zinc finger protein Xfin, putative
DcWN_23899	1037	0.48	0.9	3	2.18	Putative zinc finger protein
DcWN_23925	869	0.57	1.71	1.6	3.88	Zinc finger protein
DcWN_24036	656	4.54	0.74	2.97	1.37	PHD finger protein rhinoceros
DcWN_24131	472	5.12	2.34	0.88	3.12	BroadZ1 isoform
DcWN_24336	2616	13.57	2.38	18.68	15.99	Probable ATP-dependent RNA helicase DDX17
DcWN_24337	948	2.78	5.47	1.81	4.52	Ubiquitin carboxyl-terminal hydrolase 46
DcWN_24566	751	0.74	1.24	3.34	4.06	Zinc finger protein c2h2, putative
DcWN_24640	3083	1.32	4.52	3.72	3.19	Zinc finger protein sens
DcWN_24695	1176	9.99	0.29	0.79	0.34	Isocitrate dehydrogenase subunit 1
DcWN_24834	485	37.32	51.71	37.88	61.86	Mago nashi
DcWN_24902	547	1.02	1.96	1.87	2.65	Tar RNA binding protein
DcWN_24914	893	1.53	2.36	1.25	4.16	Putative zinc finger protein
DcWN_25091	1762	3.32	0.71	2.53	1.09	Pangolin, isoform Q
DcWN_25104	833	2.16	0.66	4.9	2.74	Dimethyladenosine transferase
DcWN_25245	712	0.44	0.73	0.26	0.39	Protein sister of odd and bowel
DcWN_25427	1446	6.19	0.79	3.98	1.55	DNA-dependent protein kinase subunit
DcWN_25478	303	2.25	3.88	1.23	1.83	Adult enhancer factor 1
DcWN_25718	790	20.52	37.48	20.91	32.76	Heterochromatin protein 1beta-like protein
DcWN_25728	893	0	0	0	0	Polycomb complex protein BMI-1
DcWN_25746	469	20.68	13.41	20.68	33.8	39S ribosomal protein L39, mitochondrial
DcWN_26090	1382	0.67	1.2	0.24	3.1	Histone-lysine N-methyltransferase PRDM9
DcWN_26103	247	48.81	657.07	1597.43	115.84	Heat shock protein 68
DcWN_26217	1152	4.68	1.59	0.81	2.61	Protein suppressor of hairy wing
DcWN_26466	1580	0.94	0.37	1.85	0.42	YTH domain-containing protein 2
DcWN_26737	2670	11.26	0.63	7.09	1.32	NAD-dependent deacetylase sirtuin-1
DcWN_26849	567	5.85	2.56	7.77	5.8	Zinc finger protein sens
DcWN_26901	2737	1.08	0.35	0.81	1.27	ATP-dependent RNA helicase DDX42
DcWN_27434	1648	2.22	1.43	0.56	2.28	Serendipity locus protein H-1
DcWN_27841	684	2.13	4.8	1.7	6.46	Partner of drosha-like protein
DcWN_27904	1572	5.5	0.86	6.43	3.26	Fmr protein (Fragment)
DcWN_28080	1344	5.95	5.78	1.76	5.03	Phospholipase D6
DcWN_28198	3602	3.93	4.02	11	9.44	Transcriptional regulator ATRX homolog
DcWN_28244	723	0.9	0.96	1.8	2.3	Zinc finger protein 235
DcWN_28319	174	1352.8	325.4	681.83	573.54	Putative heat shock cognate 70 protein (Fragment)
DcWN_28455	1063	3.76	1.1	0.96	1.87	Protein Wnt
DcWN_28475	219	135.43	51.11	101.69	105.52	Casein kinase II subunit beta
DcWN_28483	1866	5.2	1	4.62	1.17	Histone-lysine N-methyltransferase trr
DcWN_28546	972	51.37	37.99	39.09	42.02	ATP-dependent RNA helicase, putative
DcWN_28668	370	3.77	0.56	0.88	4.33	Protein krueppel
DcWN_28822	1993	5.6	5.1	6.03	2.52	Lola
DcWN_28920	1360	0	0	0.51	1.24	Importin subunit alpha
DcWN_29023	3000	4.03	2.66	17.24	7.13	ABC transporter, putative
DcWN_29360	2077	3.01	3.08	1.45	3.94	Grauzone
DcWN_29533	1380	0.2	0.18	0.4	0.91	DNA2-like helicase
DcWN_29855	651	3.43	5.57	1.64	14.39	Protein mago nashi
DcWN_29966	402	88.81	64.79	109.76	162.26	Enhancer of zeste, ezh, putative
DcWN_30231	4686	0.87	0.16	0.42	0.091	Helicase domino
DcWN_30987	877	72.59	142.12	143.48	103.57	RING finger protein nhl-1
DcWN_31014	1353	10.17	2.3	1.85	6.56	Longitudinals lacking protein, isoform G
DcWN_31040	459	0.88	3.91	4.25	3.9	Aconitate hydratase 1
DcWN_31041	384	1.69	2.16	0	2.39	Zinc finger protein (Fragment)
DcWN_31910	225	0	0	17.53	0	Putative heat shock protein-70kDa (Fragment)
DcWN_31934	302	0.51	1.6	2.3	6.22	Histone-lysine N-methyltransferase PRDM9
DcWN_32130	2191	0.95	0.55	0.7	5.2	Ribosomal RNA-processing protein 8
DcWN_32190	799	9.27	5.36	3.77	10.66	Protein suppressor of hairy wing
DcWN_32249	166	1283.01	430.57	835.99	831.65	Putative heat shock cognate 70 protein (Fragment)
DcWN_32436	2804	1.01	0.57	2.28	2.08	Putative ATP-dependent RNA helicase me31b
DcWN_32602	761	3.95	7.04	4.45	2.05	Probable ATP-dependent RNA helicase spindle-E
DcWN_32899	3106	5.63	3.39	3.24	1.77	Dicer 2
DcWN_32947	2148	36.48	32.45	8.49	8.15	Gastrula zinc finger protein XlCGF46.1 (Fragment)
DcWN_32957	413	2.1	2.17	5.5	16.22	Reptin
DcWN_33128	1536	3.85	1.26	1.75	1.94	Lethal(3)malignant brain tumor-like 4 protein
DcWN_33865	1516	1.9	1.16	0.77	2	Histone-lysine N-methyltransferase SETD1B (Fragment)
DcWN_34076	349	4.17	0.49	1.86	0.98	Chorion transcription factor Cf2
DcWN_34327	511	5.22	7.1	2.91	1.17	Krueppel c2h2-type zinc finger protein, putative
DcWN_34374	269	152.2	3581.96	7023.79	241.77	Heat shock protein 70
DcWN_34439	416	152.58	123.4	722.28	318.42	Aconitate hydratase, mitochondrial (Fragment)
DcWN_34459	515	7.82	0.34	0.81	0.25	Chaperone protein DnaK
DcWN_34718	1570	3.34	4.66	2.54	7.43	Histone-lysine N-methyltransferase PRDM9
DcWN_35041	829	8.3	4.04	6.49	11.2	Zinc finger protein ubi-d4 A
DcWN_35071	588	6.01	1.29	0.16	0.58	Putative zinc finger protein Pi-Zic
DcWN_35968	847	1.68	0.9	1.64	3.53	Histone-lysine N-methyltransferase PRDM9
DcWN_36329	298	62.82	27.71	67.26	104.9	Casein kinase II subunit beta
DcWN_36472	308	0.5	1.01	0.3	3.26	Zinc finger protein 670
DcWN_36497	161	158.62	2160.5	5354.16	160.76	Major heat shock 70 kDa protein Bc
DcWN_36668	1681	3.3	5.57	4.06	6.78	Zinc finger X-linked protein ZXDB
DcWN_37026	591	2.83	1.87	1.41	5.05	Krueppel homologous protein 1
DcWN_37064	176	976.61	200.01	579.44	580.96	Heat shock 70 kDa protein cognate 4
DcWN_37067	350	4175.12	2873.12	1455.42	1642.5	Ribosomal protein L23A
DcWN_37164	1188	10.2	6.16	16.99	15.5	NAD-dependent protein deacylase
DcWN_37421	610	0.71	1.98	1.29	1.22	DNA repair and recombination protein RAD26, putative
DcWN_37561	347	0	0.1	0.27	4.61	Chaperone protein HscA homolog
DcWN_37595	2033	0.3	0.15	0.23	0.084	Helicase domino
DcWN_37691	527	3	1.31	2.64	2.96	Protein Wnt
DcWN_37712	252	0	0	29.64	0	Heat shock 70 kDa protein
DcWN_37936	2186	16.74	6.08	12.16	0.71	ABC transporter, putative
DcWN_38082	765	97.15	83.09	99.1	106.63	Vacuolar ATP synthase subunit C, putative
DcWN_38122	1019	1.16	1.02	0.91	1.47	Zinc finger protein 583 (Fragment)
DcWN_38548	227	0	0	87.07	0.094	Putative heat shock protein-70kDa (Fragment)
DcWN_38768	382	3.57	1.18	1.21	2.74	Zinc finger protein
DcWN_38771	734	62.58	75.16	36.79	50.52	Histone H2A.V (Fragment)
DcWN_38894	1163	0	0	0.44	0.092	Lethal (3) neo38, isoform B
DcWN_39133	568	0.33	1.7	0.98	1.43	Polycomb complex protein bmi-1, putative
DcWN_39340	2567	1.57	1.43	6.05	6.19	GATA zinc finger domain-containing protein 14
DcWN_39465	870	3.74	1.87	2.45	3.92	Protein krueppel
DcWN_39490	436	3.77	0.4	2.55	2.89	Transcription factor ZNF69
DcWN_39613	371	61.57	21.42	40.52	34.11	Eukaryotic translation initiation factor 2 subunit 3
DcWN_40571	392	2.69	2.03	0.36	1.14	Protein krueppel
DcWN_41180	175	95.46	75.01	44.81	165.58	Enhancer of zeste, ezh, putative
DcWN_41455	758	0.41	0.18	0.73	1.75	Krueppel c2h2-type zinc finger protein, putative
DcWN_41567	349	0	0	27.12	0	Putative heat shock protein-70kDa (Fragment)
DcWN_41876	486	0	0.28	0	24.37	3-isopropylmalate dehydrogenase
DcWN_41972	518	0.6	0.67	2.51	1.85	Bric-A-brac, putative
DcWN_42414	210	851.11	179.47	512.36	376.96	Heat shock 70 kDa protein cognate 4
DcWN_42415	2015	4.84	1.58	3.41	3.04	Pipsqueak
DcWN_42638	1812	17.86	0.15	0.33	0	S-adenosylmethionine synthase
DcWN_42961	2316	1.67	2.55	0.6	9.42	Integrator complex subunit 11 homolog
DcWN_43802	4551	0.48	0.46	1.59	0.73	Putative helicase Mov10l1
DcWN_43832	2113	1.82	0.64	4.19	2.04	Fruitless transcript variant Fru-ZnfD
DcWN_44099	1488	6.27	7.45	5.8	15.73	Krueppel homologous protein 1
DcWN_44196	233	0	0	20.91	0	Heat shock protein 70 (Fragment)
DcWN_44600	1253	509.85	77.56	407.77	211.96	CG10077, isoform A
DcWN_44895	196	11.7	0	0	0.11	Putative ATP-dependent RNA helicase an3
DcWN_45077	4357	0.47	0	2.64	2.98	Transcription factor grauzone
DcWN_45309	2113	2.46	3.2	2.24	3.36	Putative histone-lysine N-methyltransferase NSD2
