# Supplementary material for: Asian Citrus Psyllid Expression Profiles Suggest Candidatus Liberibacter Asiaticus-Mediated Alteration of Adult Nutrition and Metabolism, and of Nymphal Development and Immunity
Source: PLoS One. 2015 Jun 19;10(6):e0130328. doi: 10.1371/journal.pone.0130328 (PMC4474670; doi:10.1371/journal.pone.0130328)
Supplement: S9 Table — (CSV) [file pone.0130328.s011.csv]

Contig Id	Contig Length	Ny RPKM	NyL RPKM	Wb RPKM	WbL RPKM	KO number and name	KO definition
DcWN_13559	964	1.38	7.1			K12603 CNOT6	CCR4
DcWN_45425	198			0	0	K01689 ENO	eno
DcWN_17076	1310	0	0.82			K12590 RRP46	EXOSC5
DcWN_13078	779			40.94	72.91	K04077 groEL	HSPD1
DcWN_05066	2502			4.94	19.01	K04043 dnaK	molecular chaperone DnaK
DcWN_12527	2500	3.82	0.8			K12604 CNOT1	NOT1
DcWN_06950	4858			0	0.085	K12604 CNOT1	NOT1
DcWN_08849	4888			0.8	0.085	K12604 CNOT1	NOT1
DcWN_23891	891	0.8	0			K12580 CNOT3	NOT3
DcWN_32685	2303	0.28	0			K12580 CNOT3	NOT3
DcWN_01131	2550	3.05	0.8			K12572 PAN3	PAB-dependent poly(A)-specific ribonuclease subunit 3
DcWN_14086	1916	0.29	0			K12572 PAN3	PAB-dependent poly(A)-specific ribonuclease subunit 3
DcWN_03298	2052			2.6	1.58	K12597 AIR1_2	protein AIR1/2
DcWN_02137	1884			8.04	7.1	K14443 TOB	protein Tob/BTG
DcWN_03167	5404	0.5	0.13			K12614 DDX6	RCK
DcWN_00448	2998	2.78	0.75			K12585 DIS3	RRP44
DcWN_05107	2725	0.32	0			K12599 SKI2	SKIV2L
DcWN_05107	2725			0.32	0	K12599 SKI2	SKIV2L
DcWN_05357	1490			11.04	13.77	K12625 LSM6	U6 snRNA-associated Sm-like protein LSm6
